# Supplementary material for: Exploiting phage-antibiotic synergies to disrupt Pseudomonas aeruginosa PAO1 biofilms in the context of orthopedic infections
Source: Microbiol Spectr. 2023 Dec 12;12(1):e03219-23. doi: 10.1128/spectrum.03219-23 (PMC10783084; doi:10.1128/spectrum.03219-23)
Supplement: Data Set S1 — Raw data for Figures 1 to 3. [file spectrum.03219-23-s0001.xlsx]

## Sheet: Biomass and CFU counts
Biomass evaluations (data used for figure 1 and 2)
Treatment Protocol	PSP2			PSP2 + AB			PSP3			PSP3 + AB			PSP30			PSP30 + AB			Phage Cocktail			Phage Cocktail + AB			AB			Positive Control
Ciprofloxacin (1MIC)	2.67325	2.7553	2.64977	2.35957	2.6118	2.4759	2.66332	2.72993	2.76397	2.0567	2.24702	2.3156	2.64708	2.76215	2.79217	2.1409	2.13685	2.42793	2.69862	2.77142	2.85095	2.2314	2.18495	2.27505	2.67767	2.59687	2.69857	2.93122	2.92433	2.94077
Ciprofloxacin (10MIC)	2.61365	2.60973	2.584	2.30005	2.2562	2.30702	2.6098	2.7382	2.80215	2.01532	2.07072	2.1823	2.80395	2.76425	2.74938	2.20998	2.20777	2.22955	2.72625	2.67473	2.75482	2.08655	2.0826	2.20463	2.1909	2.31842	2.35875	2.95625	2.99593	2.96537
Meropenem (1MIC)	2.60317	2.6783	2.7129	2.54427	2.3858	2.4402	2.5896	2.56232	2.59333	2.4226	2.51175	2.598	2.7522	2.71418	2.74342	2.40877	2.57897	2.65263	2.60918	2.55932	2.60243	2.13645	2.19957	2.38223	2.76445	2.74613	2.77915	2.8287	2.79545	2.87168
Meropenem (10MIC)	2.61952	2.59183	2.67793	2.17318	2.16772	1.92552	2.6535	2.55348	2.36665	1.97222	2.25522	1.7296	2.76258	2.59955	2.48367	2.3417	2.49858	1.7766	2.6654	2.45975	2.46652	2.2124	2.1502	1.72105	2.77095	2.67405	2.56655	2.87035	2.82017	2.80213
Ceftazidim (1MIC)	2.77438	2.7068	2.68323	2.6005	2.61415	2.4465	2.74715	2.80125	2.58803	2.51547	2.54113	2.3157	2.55293	2.56033	2.34057	2.5144	2.5744	2.4135	2.58955	2.58248	2.58655	2.20295	2.2251	2.12138	2.74742	2.78678	2.78158	2.59733	2.69868	2.69278
Ceftazidim (10MIC)	2.0368	2.4668	2.68155	2.26072	2.30432	2.60145	2.28702	2.50745	2.70783	2.14275	2.28892	2.29905	2.41875	2.5822	2.60597	2.23822	2.5396	2.44177	2.69928	2.7624	2.52765	2.24417	2.4399	2.38355	2.62887	2.89265	2.71333	2.71347	2.54982	2.81022
CFU counts (data used for figure 1 and 2)
Treatment Protocols	Ciprofloxacin 1xMIC			Ciprofloxacin 10xMIC			Meropenem 1xMIC			Meropenem 10xMIC			Ceftazidim 1xMIC			Ceftazidim 10xMIC
PSP2	2460000	2240000	4600000	2960000	1220000	600000	680000	740000	240000	400000	660000	1020000	2820000	1140000	2660000	1460000	1860000	1580000
PSP2 + AB	58000	36000	28000	4000	2600	10400	154000	62000	32000	36000	72000	4000	2196000	2762000	1494000	305.333	110	136
PSP3	6100000	2280000	3980000	4660000	1980000	7640000	520000	2600000	9180000	9260000	2600000	9820000	800000	360000	360000	256000	337330	12000
PSP3 + AB	74120	1580	240	67100	6400	1200	44000	640000	144000	340000	1056000	23000	112000	90000	4000	44.2	20	224
PSP30	29800000	20300000	4200000	21620000	9680000	8860000	5160000	6860000	18000000	51600000	13080000	16400000	3560000	6180000	9960000	2320000	1380000	680000
PSP30 + AB	1080	10320	28100	10400	15600	800	1340000	2480000	1500000	222000	434000	146000	12000	162000	72000	6160	23000	520
Phage Cocktail	1584000	492000	129400	480000	464000	412000	108000	168000	14400	64000	232000	276000	460000	1340000	1000000	600000	1150000	654000
Phage Cocktail + AB	40	3600	4840	14000	29800	7200	90000	122000	20000	42400	9800	10000	104000	382000	206000	1200	118000	13800
Antibiotic	360000	132000	240000	184000	69330	55330	11020000	42400000	18480000	2022000	3190000	3720000	540000	1200000	160000	20600	494667	64000
Positive Control	9780000	15000000	10800000	21020000	9160000	31200000	7460000	4140000	6040000	14440000	22980000	10920000	17820000	18800000	6800000	6940000	1680000	2480000

## Sheet: Omnilog Assays
Time	PSP2								PSP2 + Ceftazidim								PSP2 + Ciprofloxacin								PSP2 + Meropenem								PSP3								PSP3 + Ceftazidim								PSP3 + Ciprofloxacin
0	50.0244	42.1754	49.3475	46.9848	59.1729	49.103	47.7015	44.8265	40.9445	51.826	41.0555	39.7305	45.5534	43.4799	40.0722	46.0579	32.2516	30.1913	31.8158	32.9625	38.1934	40.3148	38.5851	40.0175	33.6489	39.5053	31.4972	37.6296	34.776	40.393	43.0597	41.3113	48.4528	39.8178	49.0431	41.2957	50.7228	39.5961	51.6216	43.0924	39.5968	43.992	39.8178	39.9903	37.7105	36.8124	43.2244	34.9663	37.5185
0.25	53.9851	43.8052	53.7213	43.1776	60.4324	45.0457	55.0281	51.0145	44.273	62.2485	41.8131	40.275	45.7797	48.0146	48.6261	51.9642	36.085	39.8071	33.8846	38.0735	43.6899	42.1406	42.7958	44.5052	35.4049	41.6548	34.5881	39.0331	40.3399	40.8463	39.4923	44.4802	48.3302	46.7369	55.9646	45.7782	57.7669	46.0914	55.18	46.1876	45.8834	41.9739	46.7369	46.5651	46.8009	40.8766	45.7072	42.9924	39.5342
0.5	60.0338	48.9302	58.3664	52.1914	67.7961	54.8577	58.5329	50.0636	46.7459	65.6637	42.4667	47.671	48.8314	48.7161	52.5015	47.3281	36.5947	37.5506	33.3257	37.6454	44.5782	46.7691	42.6901	44.5676	36.9768	46.027	40.73	42.1467	39.9194	43.6339	42.0677	47.2309	53.6057	50.7455	57.3878	52.8033	64.9248	46.4758	64.4501	50.8838	54.6983	53.8222	50.7455	51.1197	53.0153	47.8286	49.5478	50.079	42.2736
0.75	64.756	54.3317	64.9834	57.7029	73.33	61.4288	60.1462	50.7682	52.0061	71.3265	43.7469	50.9581	53.2548	59.0978	62.3252	50.6393	43.0761	41.1441	41.7315	43.6155	48.5673	48.1954	44.2699	42.6489	40.028	52.6506	38.0018	39.7544	42.1178	43.0005	43.0426	44.7296	62.5473	59.7659	65.5846	58.445	70.2127	54.7319	64.2128	58.8409	60.6548	55.6624	59.7659	59.4335	54.6704	53.3563	57.8265	56.6389	46.2208
1	70.3876	61.1853	73.578	64.0179	78.299	70.7916	71.5712	56.7305	58.0072	74.3371	45.3304	71.3561	63.2422	69.0853	72.598	65.7231	37.4175	40.8575	43.9064	43.4981	49.3835	43.7022	45.9302	44.677	44.1646	61.0427	42.6108	43.9657	46.7486	44.1393	43.8859	50.0375	63.8964	63.3951	71.2411	62.1412	73.3655	60.7692	74.8933	58.636	69.5226	63.4079	63.3951	65.9624	62.3606	58.5203	63.848	58.7038	49.3376
1.25	81.227	64.9678	84.0714	76.9133	81.3392	77.8195	77.9257	69.0553	63.4273	85.8759	48.4574	82.6091	71.8653	79.41	78.1396	68.1094	43.4845	43.4759	48.4668	48.8953	53.801	48.9167	51.3429	50.2913	43.6334	67.8327	44.3191	48.8249	49.8071	51.5169	48.0751	50.4599	73.2436	66.4961	76.4434	66.6066	84.4177	67.9418	81.1432	66.9971	71.177	73.5358	66.4961	73.6652	66.5417	67.9453	68.2549	68.1794	56.4544
1.5	79.1068	69.2978	85.1369	72.124	83.8768	84.9404	80.5794	74.1175	71.8389	87.7876	48.6309	76.4846	76.1016	81.5763	86.0019	72.1693	39.54	42.2726	44.7312	47.7867	52.9287	51.6173	51.6306	50.166	41.6266	69.8442	45.9732	48.9109	49.3238	45.9101	49.7241	49.1253	73.2398	69.4202	70.9066	70.9506	80.984	72.201	86.5801	69.8299	77.2294	69.9545	69.4202	71.127	69.5576	69.7217	72.5386	68.7414	64.0204
1.75	86.3316	71.5572	90.4421	87.2428	97.3301	79.5677	87.4348	74.6961	80.3144	91.7812	54.549	77.869	77.4581	87.1777	95.224	75.3792	42.9806	46.0509	44.7106	49.5217	50.6301	52.2897	50.8664	49.3485	48.5084	75.3152	42.4297	44.2195	50.7822	54.0444	45.7169	51.9658	78.2122	72.6563	75.4277	72.9891	84.2791	71.6355	92.5669	71.6641	78.8616	76.0379	72.6563	76.9477	77.8157	76.1713	76.3002	71.1227	69.1751
2	85.1065	78.9212	91.0399	93.5381	93.6284	89.2333	84.5492	77.6712	82.2781	94.3531	48.3965	85.1182	86.4335	81.3905	92.8921	77.3911	43.0827	47.0143	42.7471	52.8632	52.7159	52.9561	53.6035	55.2098	43.2374	77.9281	47.4358	48.0816	49.2791	55.4517	47.248	54.3504	83.9528	75.2891	77.1001	72.1921	87.4442	75.6015	94.3369	71.3785	80.9005	80.3923	75.2891	79.2142	74.9835	76.929	79.3632	78.3983	73.1576
2.25	93.9508	89.7361	100.967	91.8087	105.228	95.2279	94.1817	85.2282	88.8758	103.732	53.8701	91.664	92.6013	94.4067	104.365	87.3434	44.6394	45.0089	49.1489	47.7374	53.2798	57.2477	55.061	50.9936	49.3734	81.8386	47.1271	49.5327	52.8231	57.6583	49.7593	53.6982	90.9077	80.4633	83.1663	78.8219	92.4356	82.1568	98.813	76.2689	82.1294	81.571	80.4633	80.0569	80.5932	83.728	82.3817	80.1083	80.4232
2.5	96.5146	88.0379	103.888	99.0049	102.532	98.1649	92.669	84.0541	88.2332	102.629	56.7443	91.5091	100.029	97.8364	104.962	82.552	48.597	48.7226	52.5013	50.8734	50.6936	55.3181	54.1835	53.7438	45.481	78.5978	45.3454	46.5276	53.2557	56.3067	50.2679	52.0338	89.3505	83.4928	84.2631	84.4446	96.7356	78.7809	101.728	79.3197	86.8884	81.6826	83.4928	85.5939	83.1205	84.4221	85.4428	85.5907	87.4601
2.75	99.2834	92.3969	109.506	102.289	112.191	112.148	101.487	90.9017	87.3665	107.674	57.401	99.8203	101.873	95.461	113.06	84.8358	44.1735	46.9726	51.2031	52.3339	57.1362	56.2162	53.7175	54.0227	47.8429	81.8124	46.964	48.3929	54.3099	53.2466	48.6228	52.4821	94.1167	85.5762	84.7667	80.7268	99.5455	84.3114	107.852	85.7822	90.2289	90.2075	85.5762	86.1884	87.8953	85.9757	88.2159	88.0473	84.1982
3	105.683	95.5501	111.434	104.862	110.961	107.076	102.08	97.8756	88.0797	111.99	59.2996	100.459	111.115	102.139	119.087	85.9524	47.0813	48.1269	50.2258	51.0166	55.9207	52.472	56.5312	55.5954	50.4415	83.8994	47.2824	48.9102	57.8271	59.7174	49.8432	47.8876	95.0857	86.0166	87.8463	87.1564	102.319	85.6381	110.029	88.8079	96.7339	91.0874	86.0166	92.9193	92.0588	94.8059	90.5141	94.2722	88.3429
3.25	102.479	100.252	112.314	109.882	115.69	110.834	100.527	98.1669	90.1373	113.484	60.6657	106.347	112.277	107.603	127.858	89.6269	46.2854	46.4857	53.296	50.753	57.3499	54.634	57.1492	53.9575	52.6698	80.9439	49.4809	49.3265	61.3411	54.9468	53.4069	52.5307	101.394	94.7405	91.3588	89.3767	98.6117	90.3817	113.827	91.6694	94.6541	95.458	94.7405	95.3766	96.6473	93.0527	92.4888	99.3472	96.6043
3.5	110.751	100.705	119.923	110.643	119.889	116.969	101.577	94.3934	90.1904	113.364	56.7764	104.87	116.287	104.56	131.743	86.7544	43.9475	47.777	52.1906	49.4038	56.0433	55.3578	51.2018	54.6756	53.17	82.9892	47.7579	52.6146	54.6812	58.686	47.8664	50.3489	106.145	90.507	93.8531	88.7152	100.884	90.7806	116.174	98.5622	98.1484	98.6473	90.507	102.421	100.249	96.9326	92.0123	101.146	93.8671
3.75	108.225	98.9364	119.961	119.708	117.023	114.662	105.413	99.3469	91.7478	116.903	62.6183	112.201	118.776	117.356	134.677	85.6139	46.6947	47.2817	53.2897	52.534	55.3192	53.3911	58.3871	56.177	48.0178	82.3576	46.6227	52.5135	61.0522	57.929	52.1685	56.2285	107.82	93.0916	96.6366	95.4514	105.664	96.7863	110.743	101.806	98.9739	97.5866	93.0916	103.34	103.124	101.754	91.9419	109.508	95.7942
4	116.334	103.968	120.395	123.114	120.082	118.21	103.743	102.729	93.416	118.375	62.8503	112.694	121.192	123.305	141.142	89.8195	46.3359	47.5386	49.4704	55.9706	58.7047	56.6656	55.8944	59.0308	50.9491	84.6431	44.2847	54.2459	60.1749	57.3971	52.5248	52.3168	105.861	95.9124	100.733	91.0752	106.636	103.386	122.684	102.317	101.471	102.667	95.9124	106.415	106.617	98.7242	94.1644	108.868	102.703
4.25	116.323	104.853	126.061	128.972	124.782	124.852	105.265	109.172	94.5796	121.067	64.1751	115.479	131.187	126.817	141.752	86.9137	46.9902	48.1006	53.3021	53.8234	52.9784	59.118	60.7104	59.2911	54.3699	86.4303	49.9274	53.5662	61.2212	55.8809	51.8348	57.0275	110.162	97.3571	103.597	95.3102	112.139	107.142	121.505	97.7815	109.982	104.386	97.3571	109.447	107.5	103.426	100.472	109.548	107.345
4.5	123.882	112.71	131.463	132.47	131.658	123.5	111.444	111.553	96.6507	121.953	64.6055	118.297	136.367	128.652	145.096	94.6513	48.2728	47.5217	53.3612	54.8982	58.7229	58.9689	63.5351	57.8067	52.3319	93.0803	47.6868	55.7302	61.2126	60.5358	54.4138	56.1256	115.785	104.663	112.416	99.0634	113.419	108.337	126.265	107.073	106.293	108.764	104.663	112.122	115.752	110.89	105.125	110.048	111.64
4.75	123.016	108.376	140.391	139.384	129.785	128.793	110.991	112.233	94.2061	126.743	68.2341	122.971	139.988	131.876	151.685	93.2685	51.5893	49.6451	54.2778	54.8034	62.1038	60.6387	59.3548	58.4896	54.6714	90.3661	48.0584	54.5412	63.8945	64.5865	53.3549	61.4302	118.517	104.982	114.719	106.21	116.779	115.612	127.853	110.066	110.167	108.254	104.982	114.603	113.369	109.389	103.462	111.557	110.394
5	127.45	115.293	139.892	137.293	131.216	132.786	111.767	112.619	98.2383	125.862	69.0314	118.374	141.257	137.475	151.611	90.026	49.6189	49.4429	54.2772	51.6646	56.2998	56.2719	61.2719	60.9164	51.9535	94.0687	50.3924	53.7344	64.1962	59.2775	55.8213	58.6197	116.928	102.954	126.738	106.889	113.664	108.719	127.156	103.741	107.584	113.615	102.954	113.75	117.025	105.775	105.166	115.219	112.039
5.25	129.863	114.372	146.044	136.449	134.071	130.294	116.906	116.08	92.8062	126.144	67.8963	115.32	148.606	138.91	151.712	96.5077	47.6567	47.1247	54.5591	53.2664	57.9953	56.473	58.7098	64.235	53.5797	97.9697	49.5844	52.4942	63.9302	57.8619	56.2727	62.7889	122.989	107.612	127.676	111.332	119.526	109.486	131.424	108.732	109.02	117.298	107.612	116.253	119.232	111.71	106.725	111.679	110.412
5.5	128.157	113.153	143.007	140.299	140.562	133.686	119.533	118.161	98.8145	133.066	66.4576	122.889	146.125	142.734	152.428	94.0686	47.7332	48.7969	51.233	53.6929	61.9048	57.3468	60.6729	59.613	53.414	97.6021	52.7658	52.5159	62.3222	60.2519	53.5161	57.174	121.878	109.668	131.926	112.209	125.229	114.674	137.633	114.323	111.739	118.659	109.668	118.489	119.761	113.719	107.774	113.727	107.195
5.75	134.404	118.195	154.161	150.919	144.559	142.457	124.325	128.587	101.699	136.041	69.5412	121.227	152.371	145.209	158.053	93.9292	51.4152	50.7053	56.1342	54.3461	60.7481	64.6202	62.0038	62.9918	56.4765	104.757	51.7243	57.5463	61.6104	61.3056	51.3101	57.135	128.673	109.285	148.07	118.545	130.073	123.278	141.75	118.527	114.226	116.478	109.285	122.984	123.826	116.56	112.931	111.207	112.288
6	133.913	119.756	151.233	151.203	145.331	144.173	125.434	133.057	104.95	133.868	69.8556	125.828	155.091	145.492	159.314	94.8786	52.8546	53.5254	54.901	58.6791	61.537	58.4207	65.0755	55.493	56.0546	104.422	48.562	55.8033	67.4406	61.2348	58.0257	61.72	127.073	114.168	155.819	129.831	132.459	124.293	146.746	124.318	114.682	116.119	114.168	123.007	125.72	118.894	111.964	119.306	110.358
6.25	137.874	117.554	153.914	150.326	146.494	149.612	122.91	136.875	101.734	138.547	69.6873	125.803	156.356	150.03	159.366	93.1137	51.8882	51.1159	55.0671	59.2704	55.3536	60.9306	61.1512	55.9887	51.2386	106.764	52.2498	57.8713	61.7567	62.5823	55.3386	59.2897	131.505	112.002	158.802	132.424	139.244	130.993	144.142	129.312	115.606	120.584	112.002	128.683	124.582	117.544	112.819	117.306	109.673
6.5	139.189	117.98	158.877	149.696	158.343	147.594	131.887	136.585	103.814	140.488	68.861	122.572	149.589	142.432	162.51	90.2016	52.1	51.2695	53.7892	58.2887	59.5419	59.5288	59.8502	58.3346	52.4112	106.96	51.3592	58.5582	68.4698	63.1724	51.7728	58.19	137.502	114.225	163.85	136.876	145.947	137.236	164.504	132.213	115.427	120.8	114.225	124.157	125.398	121.21	111.88	121.667	116.397
6.75	143.292	118.543	156.266	155.818	154.223	152.667	130.86	134.544	103.806	143.72	66.2669	126.281	158.725	149.666	163.704	95.5845	54.5406	48.237	56.8457	57.2561	58.7185	58.9124	61.9511	60.7132	55.6315	109.624	46.4087	55.7535	62.9741	61.6103	51.4075	59.9037	135.291	116.649	169.552	144.881	152.165	132.53	159.195	137.81	117.622	120.669	116.649	125.55	127.564	123.192	115.874	126.432	116.339
7	149.426	125.864	158.036	158.94	156.39	160.389	137.491	145.599	106.953	147.093	67.677	130.739	163.466	153.494	173.192	98.9913	56.0777	46.7483	57.002	63.5831	65.0424	61.8695	63.5536	63.8284	53.7784	114.048	53.7595	59.6728	66.6929	63.4875	55.4487	62.8908	142.652	121.365	182.555	147.719	152.245	144.258	169.333	139.842	122.61	123.517	121.365	128.314	133.042	126.332	119.6	128.31	120.627
7.25	144.994	127.111	162.103	157.912	156.78	161.499	137.208	148.538	105.661	149.516	67.9416	131.381	164.593	152.328	178.919	98.3306	52.0508	54.3024	55.3286	59.8372	62.3234	59.2301	62.6261	63.111	60.1691	117.448	53.6419	57.3372	69.5373	67.1226	57.0623	58.4294	152.015	117.609	189.416	156.496	161.72	139.458	168.923	143.479	124.41	127.593	117.609	129.853	134.929	126.574	119.66	131.459	119.889
7.5	152.189	127.066	167.766	159.239	160.771	163.791	138.733	151.756	109.012	157.881	68.7221	129.724	172.144	159.175	178.854	98.682	55.9284	55.0675	56.436	63.0524	61.4306	62.2611	63.9526	61.1367	57.6685	115.761	51.5718	60.2548	67.058	61.859	56.9139	61.6394	152.075	119.4	202.948	159.025	165.008	144.145	173.277	147.806	125.316	127.625	119.4	132.625	133.406	129.316	119.493	126.786	122.554
7.75	152.24	124.915	166.509	162.615	162.074	166.07	143.059	150.891	109.827	156.812	69.5655	131.193	170.64	163.596	175.755	99.0645	54.6121	52.2366	55.0381	60.5036	61.9825	59.9942	63.5033	63.0248	58.5513	119.928	51.1924	58.6217	61.5048	63.3491	57.7096	63.626	161.546	122.149	204.224	163.513	165.656	155.181	185.659	148.104	124.371	126.278	122.149	129.672	136.173	131.106	127.099	130.746	124.885
8	149.494	129.32	168.452	160.951	165.622	165.331	149.365	150.257	107.362	156.135	70.5333	132.832	166.448	161.373	170.269	96.0259	53.098	56.0714	54.3627	60.8997	60.8795	62.1672	61.3513	61.2008	57.4048	118.33	51.7155	59.2753	65.6096	66.2433	57.5221	63.0133	167.55	122.895	211.461	167.607	176.859	158.417	191.831	157.748	125.557	129.332	122.895	136.088	136.067	134.361	128.882	130.306	124.19
8.25	156.561	130.084	174.984	157.432	163.807	167.093	149.182	154.464	109.818	163.444	70.8271	132.163	168.975	160.624	172.199	102.195	55.0109	49.6189	55.4364	59.188	60.2872	60.2592	60.0481	64.1132	54.3798	119.786	51.537	57.1812	65.991	65.0995	54.4462	54.7224	171.611	119.288	218.478	170.099	178.162	168.041	194.555	163.433	125.934	130.864	119.288	134.468	137.841	135.14	128.368	126.057	128.301
8.5	158.817	131.523	177.615	162.564	168.543	174.441	155.673	160.458	112.834	165.193	70.584	135.482	173.626	165.486	176.644	100.183	54.2596	53.4522	58.2474	59.1679	63.221	67.4572	64.4559	60.4459	59.1745	124.921	56.4551	60.2666	66.5262	68.0753	57.0017	60.1653	181.43	125.969	234.179	182.202	187.671	173.765	202.097	167.194	129.246	135.44	125.969	144.91	141.022	139.965	132.491	136.504	132.479
8.75	160.078	137.034	182.779	163.402	173.111	172.87	155.334	162.42	111.218	168.269	68.8663	135.938	178.046	167.706	180.014	106.044	56.3946	54.2639	55.5887	63.8419	62.1862	61.6516	65.5693	63.434	60.3853	130.859	54.7706	59.0929	69.4924	65.1322	61.2633	59.7126	181.911	126.957	231.203	185.036	194.946	175.135	208.623	170.371	131.47	131.169	126.957	139.009	143.277	145.122	129.208	131.285	131.973
9	161.805	130.781	180.051	165.762	170.598	167.296	153.769	165.163	115.546	164.766	67.2318	131.71	175.68	168.476	180.193	103.872	53.9159	47.359	58.0744	60.0555	61.877	63.7235	59.2531	62.6337	58.2787	129.521	55.889	57.5391	67.266	67.1506	55.5456	59.8835	183.877	126.753	233.765	187.045	203.001	175.382	210.552	169.578	130.664	130.319	126.753	138.996	140.933	140.943	129.422	129.448	137.757
9.25	159.944	133.397	173.955	166.649	171.74	168.052	161.306	166.66	118.658	161	69.358	137.144	175.427	166.793	177.445	103.39	58.1407	52.5473	58.168	61.7543	66.0199	60.4246	62.0984	64.5438	59.307	130.814	56.6958	64.5098	69.1733	65.4684	56.8318	63.9689	193.358	129.828	239.601	197.431	213.68	184.197	219.346	178.787	127.726	133.915	129.828	141.696	141.935	140.08	134.818	135.055	139.084
9.5	164.002	136.04	183.157	165.108	173.173	178.705	157.548	173.431	116.295	153.361	68.3259	132.761	176.384	167.667	179.854	101.499	58.6737	53.2578	59.5327	62.4903	63.7224	64.0891	60.6225	61.3925	58.6425	128.38	52.601	58.1975	68.0393	68.1333	59.0065	61.6948	194.721	127.052	248.362	192.78	209.641	188.414	228.819	181.55	132.052	137.662	127.052	139.929	142.83	138.63	132.308	128.196	138.242
9.75	167.6	137.345	183.429	171.281	180.812	172.615	167.587	177.398	119.225	152.922	70.7781	135.469	176.351	171.994	179.917	105.865	57.4003	55.7001	63.7862	66.931	66.4566	65.4652	64.5872	66.4857	64.1012	132.483	58.3553	64.1527	70.6989	65.2148	59.3508	67.5077	199.39	129.486	245.444	198.809	218.562	190.445	233.846	182.591	136.712	141.05	129.486	145.306	140.516	141.371	137.018	135.325	139.166
10	170.341	140.725	181.685	171.013	183.714	175.131	167.342	181.098	118.072	151.846	70.2859	137.452	181.457	167.27	177.027	101.087	55.4764	52.5084	58.1646	61.9849	63.9096	64.0334	63.5214	65.6104	61.781	134.692	57.0507	59.5525	71.1337	68.2268	59.7431	62.681	207.425	133.953	250.982	199.712	226.283	192.188	232.121	189.296	133.479	137.244	133.953	144.111	145.643	145.47	137.775	136.249	139.97
10.25	174.196	137.906	187.008	174.349	181.494	179.758	172.006	184.096	115.885	155.66	71.2822	138.182	181.254	172.807	178.589	102.76	56.4599	51.8286	64.2336	66.2838	64.9323	66.6243	63.4937	67.5305	62.4437	137.361	56.3554	62.8254	70.382	70.4645	60.4493	62.5774	209.53	131.582	257.014	205.164	229.292	197.445	231.891	193.46	134.414	140.778	131.582	147.481	148.743	145.182	137.461	135.84	140.256
10.5	170.352	139.3	186.191	172.292	182.936	178.914	170.458	178.815	117.133	155.26	68.2038	134.882	175.947	173.675	184.593	99.0628	50.2993	50.2614	60.0385	65.921	62.3684	65.5877	60.2877	62.7728	61.3147	133.377	52.5378	60.7728	68.248	63.6402	56.0193	59.3328	208.466	131.782	261.038	204.856	231.167	197.369	242.966	196.081	132.272	139.968	131.782	145.961	145.566	143.23	136.018	140.345	141.889
10.75	171.206	138.966	187.236	171.87	180.811	184.458	170.982	179.87	120.35	150.036	71.9073	134.56	184.094	171.711	182.829	99.4767	55.3515	53.0786	61.6655	62.3351	61.1725	65.5574	64.3926	62.5499	62.6849	135.793	56.3405	61.4565	69.6086	70.4191	62.7497	65.6699	212.649	131.536	261.289	210.275	228.642	200.77	243.3	198.854	136.296	138.565	131.536	145.363	146.266	146.976	134.918	139.315	144.018
11	175.886	145.045	195.885	172.768	184.805	184.157	176.73	180.285	120.41	155.563	69.8965	135.158	184.561	176.309	181.802	108.524	60.631	55.083	63.0687	63.4762	65.8357	66.1021	70.066	63.3174	60.2162	136.575	61.59	62.858	70.237	68.1688	61.5326	65.6799	219.56	130.342	262.49	213.055	243.417	200.453	250.378	205.817	133.596	142.639	130.342	148.67	152.926	145.888	137.788	143.564	146.657
11.25	175.972	147.435	189.045	175.441	192.95	186.63	181.729	183.673	123.532	159.742	72.2054	138.109	179.705	174.462	182.961	103.86	60.1571	54.0672	62.2473	68.2115	69.8678	64.2323	64.1289	67.8479	63.5263	141.268	58.1552	61.4372	69.4276	73.7318	62.3462	65.7495	225.73	137.351	270.604	215.521	246.32	207.345	258.212	210.078	140.41	145.971	137.351	151.762	148.461	147.681	138.184	142.554	141.819
11.5	176.74	147.42	196.1	181.281	189.468	187.712	179.641	180.75	118.011	154.334	72.659	136.234	180.892	175.473	184.642	106.07	57.4283	54.949	58.1824	67.6373	66.5439	61.4091	65.3056	63.108	62.9045	136.999	56.5175	65.856	71.9907	72.2076	59.2903	63.1184	225.807	138.058	264.831	217.08	247.156	209.96	256.657	211.35	138.984	145.202	138.058	151.613	151.84	148.553	138.937	141.782	146.745
11.75	178.225	147.43	193.703	180.326	189.886	187.6	180.354	185.078	124.054	157.017	69.3807	139.377	184.605	177.833	189.055	106.893	52.9893	55.4827	60.473	66.8383	59.5588	63.8474	64.427	63.9909	62.9169	138.08	56.5844	65.9676	72.0638	68.6922	61.0076	63.4205	224.05	133.086	261.95	225.443	251.459	216.186	262.315	216.456	138.878	144.603	133.086	146.637	150.487	145.209	139.761	144.436	142.045
12	179.155	146.954	193.473	182.361	198.981	186.966	190.196	181.046	121.201	156.28	71.214	140.734	180.886	171.603	185.088	101.332	55.0886	55.2132	63.1257	63.8996	64.0975	62.078	65.1058	62.7844	59.7002	136.68	60.0251	66.1183	68.7439	66.7842	57.3066	60.6703	226.931	137.762	271.788	222.75	262.309	223.435	265.071	220.055	138.77	138.72	137.762	150.042	150.856	148.621	138.391	144.779	147.093
12.25	181.391	151.759	190.909	181.78	184.962	190.476	181.1	184.62	121.071	156.503	71.4685	139.392	188.755	177.838	188.317	107.554	57.125	54.6871	64.0885	66.1253	60.115	64.5293	64.0659	64.508	56.5288	141.115	57.9604	65.8274	69.261	67.5053	60.9057	59.7378	231.997	132.5	271.334	228.121	254.299	221.482	256.036	231.53	136.016	143.038	132.5	149.679	152.333	148.22	140.553	144.054	150.531
12.5	179.393	148.983	192.904	184.898	188.579	183.653	183.79	182.78	124.898	157.576	70.0244	139.319	182.168	175.585	187.519	104.171	57.5246	50.3406	63.4711	63.6739	64.2113	63.865	60.8114	58.3891	61.1588	139.885	54.3771	68.8025	71.1952	64.4595	61.3806	61.7626	231.429	136.043	268.184	225.904	261.325	229.66	266.885	233.066	137.394	142.819	136.043	148.91	151.829	146.955	140.045	145.153	149.994
12.75	184.876	155.61	199.694	186.862	194.86	191.743	189.514	189.855	122.261	160.161	74.767	145.295	185.63	181.033	188.987	107.52	56.8605	59.9517	66.8316	65.6852	64.5635	70.897	67.6583	69.7732	63.2243	141.95	60.3471	67.0245	73.1032	72.214	63.4683	62.9613	236.914	138.223	272.989	235.602	270.432	234.104	268.048	242.774	142.282	149.669	138.223	150.968	155.273	150.257	146.876	146.15	148.03
13	185.29	151.535	195.208	189.709	194.468	191.766	189.519	189.893	126.853	163.428	72.5172	149.144	185.944	181.894	190.778	106.118	60.1298	59.1174	60.5101	68.7381	67.3699	68.0399	66.6301	64.4148	63.6088	146.184	58.886	65.1448	71.038	75.0041	64.1973	68.2793	240.349	138.346	270.29	245.032	269.037	238.5	272.918	249.681	141.616	148.009	138.346	156.203	153.466	149.358	150.608	145.629	149.521
13.25	187.591	155.301	196.23	186.913	193.215	192.296	185.601	187.208	127.028	158.998	75.3716	147.431	188.519	183.707	188.378	107.435	58.5761	55.9353	65.3397	68.7394	69.7029	68.2463	68.9874	64.5525	64.7198	146.115	62.8842	65.808	75.8709	71.6598	67.5985	65.0107	245.325	139.636	269.536	246.775	269.289	239.029	268.944	252.434	144.404	148.961	139.636	153.158	154.202	150.533	145.818	145.51	149.857
13.5	189.522	155.617	199.659	187.438	208.621	189.888	199.511	187.506	125.891	161.076	75.7952	143.01	186.147	175.388	190.291	104.844	63.4008	55.6778	61.4468	68.0406	70.8042	63.8566	69.4668	67.1968	65.9359	143.773	61.6837	71.1472	66.8539	71.8822	60.5598	68.28	246.154	140.376	278.568	246.675	280.502	245.839	280.579	252.192	142.842	148.909	140.376	153.935	154.566	153.071	146.027	149.37	151.42
13.75	189.279	152.792	200.465	193.024	193.734	192.139	189.119	186.777	128.269	162.2	70.8077	146.34	185.298	179.481	192.24	107.751	59.7905	59.3678	65.2415	69.1576	67.4581	63.8088	65.9789	66.9486	66.1816	143.317	57.4036	66.6299	71.0888	68.814	59.9615	64.7423	249.283	139.936	275.807	251.251	277.677	244.812	277.131	262.853	142.154	150.048	139.936	154.987	152.885	150.017	149.379	148.801	155.165
14	193.639	156.54	201.597	193.864	195.399	191.276	192.571	189.566	126.185	160.292	71.1911	148.557	187.13	185.502	190.539	108.17	58.7887	57.2323	62.4395	67.6962	67.8779	70.782	70.7123	69.6987	63.8433	147.419	59.4413	72.9423	70.5051	73.5586	59.2566	68.6244	252.373	141.452	274.881	254.262	281.505	250.967	277.749	270.942	145.171	147.782	141.452	152.443	157.304	149.12	146.071	149.807	154.123
14.25	190.713	155.45	202.574	192.674	194.213	193.043	193.967	185.576	130.604	165.376	69.5257	148.158	189.356	183.644	190.136	101.464	58.8234	57.6024	63.4079	65.7614	65.0003	64.9267	65.2942	65.2351	64.0772	147.704	60.9759	69.402	70.3245	70.704	60.4843	61.8355	255.256	143.504	276.513	252.821	281.832	248.868	281.743	271.989	140.256	145.893	143.504	156.489	155.528	153.685	144.554	146.981	153.128
14.5	190.285	160.06	202.289	192.243	203.798	192.867	197.053	189.425	125.412	166.323	76.2552	149.771	190.998	181.773	192.586	107.324	57.0312	59.315	62.7473	63.6705	68.2218	68.7137	67.9275	63.4754	61.8367	145.294	62.9191	68.8885	69.5581	74.3012	61.9486	65.2866	258.303	144.779	279.494	261.573	286.188	254.038	284.876	279.286	143.567	151.173	144.779	156.303	154.876	146.967	146.814	151.943	154.418
14.75	194.866	157.583	204.204	194.409	216.953	192.205	207.9	188.563	125.839	164.071	75.4378	147.165	187.425	178.662	192.133	105.426	58.6429	59.435	68.0755	66.672	65.3484	70.0491	63.7303	69.5759	60.7354	146.316	61.1134	73.6586	69.4311	70.2348	61.502	66.3051	262.111	140.901	278.377	259.556	289.78	255.973	292.84	270.953	142.193	146.065	140.901	156.522	155.252	151.768	145.929	149.062	152.388
15	195.144	161.273	203.186	198.51	201.744	196.201	193.866	184.239	125.536	164.76	73.0849	146.846	189.376	183.971	190.489	106.172	57.4602	56.0314	64.2871	71.2094	63.549	69.0242	63.7414	67.3046	65.1071	152.288	59.9728	67.8143	71.628	71.0037	60.4724	66.1257	263.469	141.906	278.244	264.224	288.007	254.604	285.087	283.018	143.547	142.692	141.906	156.432	153.082	152.91	142.019	149.277	155.236
15.25	194.582	166.773	200.325	195.334	219.452	192.273	208.073	193.671	125.311	165.551	73.1891	147.996	184.953	181.111	192.746	104.912	61.4944	54.4265	62.3925	68.2581	67.2417	67.8548	65.3335	63.0939	66.7757	145.706	60.8416	66.9819	71.1953	69.5214	65.0682	61.5737	267.543	137.246	279.849	264.006	295.047	259.094	293.586	278.207	142.297	147.828	137.246	156.824	157.463	152.92	145.183	148.279	156.048
15.5	198.303	163.413	205.762	198.722	205.945	196.712	199.812	189.107	126.281	166.833	74.0316	147.514	191.37	187.313	192.441	107.752	56.2827	60.2122	66.6995	67.692	65.1429	68.3893	63.1025	62.9812	64.5468	150.453	59.1569	72.9015	71.5504	70.1627	57.4566	65.1528	264.453	139.73	280.591	265.682	292.555	261.141	290.349	288.759	143.797	148.166	139.73	154.627	155.146	148.225	147.489	151.557	156.297
15.75	197.949	167.436	204.344	196.298	211.992	197.297	211.172	189.972	127.857	166.456	68.886	147.901	188.536	179.335	192.511	104.068	58.8666	55.9216	62.231	65.6835	67.4021	68.1119	67.894	67.1321	62.5538	149.161	54.1895	69.6622	71.7779	71.4477	62.387	65.8138	272.551	143.803	281.863	268.021	295.962	263.101	295.899	284.692	143.046	145.547	143.803	156.453	156.521	149.608	143.474	151.098	155.789
16	198.384	169.087	207.416	198.106	216.673	195.829	212.197	195.7	126.561	165.373	72.7711	153.482	191.239	182.634	189.207	106.041	60.6212	55.7268	61.3434	68.1551	67.6415	67.5602	67.95	69.1459	62.6174	146.645	59.4021	68.803	71.7188	71.868	61.1058	60.4366	272.434	142.643	284.742	268.816	297.629	267.559	297.763	288.308	144.755	146.558	142.643	155.679	155.378	152.858	149.817	147.327	152.537
16.25	202.605	167.993	207.258	201.249	197.454	198.891	199.707	188.427	129.25	165.723	73.8335	151.934	189.293	186.757	193.301	100.286	59.9089	60.832	64.0157	67.8826	66.2522	62.2705	67.7778	65.8479	60.1162	151.371	58.6389	69.5127	78.3773	73.0009	58.448	64.4418	275.247	143.324	280.053	271.945	297.044	269.549	295.057	294.845	144.218	146.048	143.324	155.751	157.686	152.635	149.152	150.521	152.42
16.5	204.318	167.802	204.769	197.498	206.888	196.345	206.012	190.964	126.077	164.432	71.7845	150.795	189.44	184.064	196.114	102.33	56.9104	54.0758	61.1221	65.9341	67.5604	63.8705	63.6797	62.1171	67.9944	147.773	59.4346	70.4994	71.6192	68.4367	61.5511	65.555	276.601	139.794	280.345	276.855	299.999	271.476	294.567	296.738	142.712	150.141	139.794	153.807	156.898	152.211	145.046	150.155	155.118
16.75	200.029	171.707	207.987	200.428	204.301	199.124	205.307	192.758	127.523	167.622	75.1701	152.325	187.996	185.245	188.738	108.179	59.4076	51.771	63.6416	63.6401	65.0332	64.4483	66.5169	61.9056	61.9821	148.004	59.1688	69.549	70.8668	65.2837	60.1669	67.829	277.069	140.65	287.239	276.071	302.98	274.793	298.42	300.495	144.623	145.482	140.65	157.574	157.709	152.943	145.088	150.592	157.555
17	200.707	171.504	209.456	200.875	208.565	201.75	209.141	196.944	132.984	164.792	74.1386	151.377	192.135	182.698	191.645	103.92	58.8394	55.0873	65.088	71.6293	69.2682	68.5481	65.4541	68.9631	60.1379	150.502	57.5953	67.8231	73.8305	69.8661	56.4103	61.1908	281.753	141.987	290.705	279.098	303.216	279.2	298.231	302.98	141.644	147.969	141.987	155.261	157.149	153.419	150.245	147.578	156.002
17.25	201.459	171.566	213.006	201.16	201.682	206.993	208.649	197.354	133.159	166.231	70.6813	150.654	192.687	186.472	194.513	99.3766	55.5982	53.9722	60.7648	62.5619	65.1824	66.4901	66.0605	64.6479	63.6529	146.45	58.8141	67.2966	71.9817	66.1592	55.9087	63.7513	281.534	141.459	288.567	279.676	302.4	276.767	297.776	304.186	141.477	147.104	141.459	152.379	155.85	154.001	149.729	147.596	153.589
17.5	205.194	174.296	208.027	200.95	206.038	202.893	211.381	204.678	133.936	166.569	76.5523	152.966	190.721	186.644	196.361	104.072	58.6199	55.868	64.7234	64.9668	67.5974	65.7143	66.4525	67.9773	65.1458	148.699	60.8884	68.2781	67.088	69.6404	63.8645	64.9368	283.672	143.369	288.049	279.682	305.128	283.463	300.027	306.423	147.43	149.759	143.369	155.203	158.089	151.939	147.785	154.821	155.692
17.75	206.809	171.996	205.379	202.056	224.036	200.112	216.986	213.639	133.959	167.216	75.9135	150.421	191.917	182.759	196.458	107.228	56.2176	52.986	60.6256	68.2952	65.1275	63.5627	65.0017	64.1606	63.2159	151.689	57.6925	69.8695	67.7747	64.2563	61.9203	64.3734	288.311	141.448	287.535	284.16	309.537	282.813	306.289	302.64	140.368	147.524	141.448	157.24	155.805	154.602	143.967	153.339	153.516
18	212.507	174.781	211.351	201.774	207.313	205.523	213.27	200.938	135.159	167.183	80.1482	148.319	194.482	185.699	200.466	107.347	54.399	52.9032	65.6944	67.6394	66.3602	63.156	65.0767	62.6948	60.1488	150.941	59.2099	68.6679	69.3065	65.2641	62.2882	63.9359	284.068	141.827	285.446	282.943	308.42	283.23	299.077	310.068	141.019	148.536	141.827	159.06	156.465	152.123	145.846	149.569	158.223
18.25	208.197	173.88	216.973	198.196	209.92	209.38	217.194	204.422	135.702	171.509	75.2359	148.212	192.512	187.796	202.069	109.864	58.6221	54.203	60.1512	64.5108	67.9539	70.4477	64.1368	61.7216	63.609	150.499	58.7982	69.5585	69.0112	67.859	61.3602	63.5099	285.304	142.188	286.027	283.415	307.089	285.867	301.996	305.767	142.329	152.305	142.188	159.771	155.881	149.791	146.204	149.671	157.222
18.5	207.965	176.882	214.961	205.253	215.788	211.07	214.494	205.002	137.086	166.958	78.2019	153.729	190.657	185.62	205.546	108.404	60.1807	56.7914	63.2157	64.6712	65.0337	66.1233	64.0578	63.1436	62.7571	152.583	65.5155	72.6676	71.0138	69.7729	63.9724	64.4958	287.704	145.675	286.556	285.289	306.68	287.59	301.627	311.529	146.188	149.263	145.675	155.817	158.927	151.485	147.956	154.82	159.72
18.75	205.378	175.659	211.101	200.848	238.493	199.619	226.31	196.839	136.39	163.941	73.6557	153.405	200.277	179.245	212.169	107.803	57.0561	54.7883	63.8833	68.4858	68.6781	67.371	59.1262	62.9554	62.4252	149.929	58.5007	68.3048	64.2123	67.1884	59.4686	65.6415	289.489	139.989	286.98	284.582	314.444	286.899	301.661	309.37	141.865	148.788	139.989	156.184	156.496	151.839	134.208	160.731	155.976
19	203.684	178.232	211.952	198.263	226.343	207.704	209.593	196.632	137.34	166.958	73.7844	151.954	197.436	188.097	216.406	110.771	54.6279	53.9552	61.9858	69.233	63.4377	66.1039	64.2111	65.3217	60.8783	152.604	62.7925	67.3969	66.0216	68.0095	58.5331	61.7622	289.496	137.056	284.758	287.252	311.007	286.915	297.331	311.512	144.267	143.304	137.056	154.268	158.402	148.02	136.875	151.871	158.262
19.25	216.14	176.577	213.569	204.424	221.305	205.862	215.719	223.761	134.203	164.181	75.619	155.803	191.534	188.309	201.534	110.138	57.174	58.2433	63.882	68.742	69.5009	69.3052	62.9239	68.6759	61.5824	151.443	60.7808	67.9171	70.3208	71.172	55.7165	65.9381	290.289	138.895	287.17	285.942	310.116	290.751	310.231	312.043	143.109	152.019	138.895	158.205	158.709	149.798	142.635	150.011	157.975
19.5	216.784	178.679	214.26	204.214	211.54	207.108	209.287	217.725	134.263	165.574	76.4839	152.708	188.994	189.09	204.974	109.057	62.286	56.849	64.9739	64.4496	68.7719	65.8274	65.2319	62.2407	67.3698	150.083	59.8677	67.7807	67.1639	67.3306	57.7362	66.1315	293.076	140.795	285.951	282.994	313.366	287.206	304.744	312.286	144.204	152.059	140.795	158.433	155.84	150.213	149.394	149.941	156.501
19.75	211.37	179.43	213.795	205.969	231.202	206.524	220.801	232.912	134.576	164.439	76.1704	154.469	194.774	180.7	207.629	104.57	55.8914	56.8095	66.8328	64.2712	66.9785	69.5526	60.3498	60.2528	61.9118	149.364	62.6164	66.9745	68.92	68.0753	62.7355	66.6632	293.179	140.197	288.463	287.862	316.926	292.752	311.198	311.814	142.924	149.521	140.197	156.464	158.2	155.618	142.053	154.782	160.871
20	205.728	183.202	213.329	201.624	225.853	212.127	214.75	209.158	135.415	162.894	77.3524	157.113	197.671	185.85	216.16	111.353	57.7468	58.2222	64.0316	68.0905	65.2634	63.9334	64.9179	64.6153	63.7031	151.847	55.2178	71.7143	67.9545	73.285	61.3357	66.2846	293.591	140.699	285.794	288.315	319.522	291.473	307.311	312.781	141.946	145.129	140.699	154.083	154.568	155.169	138.684	156.635	157.107
20.25	213.074	178.435	220.578	204.274	232.459	207.901	222.183	213.133	133.642	167.025	74.0234	150.599	201.302	183.371	215.367	108.59	55.9177	55.1824	67.7957	69.0205	68.2615	67.5578	61.5713	66.2412	66.1878	148.095	56.3223	69.1552	62.7377	68.8423	57.3431	68.0368	294.043	140.381	288.712	285.67	315.87	289.825	306.985	312.113	138.644	149.832	140.381	156.428	155.297	150.734	131.296	159.953	157.197
20.5	208.263	180.168	216.942	203.338	220.286	203.796	225.015	246.003	131.687	166.262	76.5554	154.696	190.405	186.998	199.359	103.536	57.9152	57.5315	63.3471	69.999	65.0132	67.174	66.1586	64.4535	62.9079	153.633	60.1492	67.2491	68.4324	70.2617	62.0283	64.4158	294.033	141.941	286.976	288.986	318.979	293.553	314.12	315.058	144.485	146.683	141.941	154.417	159.384	154.562	144.75	154.902	157.375
20.75	207.041	179.877	214.17	204.286	217.49	205.977	216.802	242.053	128.797	167.036	75.5004	150.812	192.066	191.107	199.372	108.738	58.1793	50.5274	63.9833	67.9698	62.3142	68.0493	64.4969	65.8092	68.3826	154.024	60.7816	69.536	74.3927	70.0904	59.8158	65.9599	297.947	142.311	286.966	289.518	316.099	292.05	313.813	316.489	145.821	147.869	142.311	152.495	160.219	149.127	144.661	149.376	154.473
21	204.185	181.593	212.699	202.244	219.255	208.419	216.63	243.66	134.732	165.731	74.9805	158.111	193.607	189.719	202.759	103.317	57.6754	58.0105	66.0179	70.325	66.836	69.3121	63.415	64.2598	62.3101	160.134	56.3593	70.0137	69.781	71.8451	58.646	64.7114	297.943	143.13	291.838	287.726	318.097	293.477	312.418	314.848	143.538	146.04	143.13	154.188	159.182	153.038	149.302	153.391	158.055
21.25	202.229	181.678	210.731	201.551	228.392	208.136	217.715	245.188	134.351	169.047	77.9084	161.504	196.912	185.702	198.477	106.63	58.7195	58.7771	62.9495	69.329	64.5572	63.1308	66.4567	66.3362	62.4128	160.628	63.2809	69.1321	69.4638	69.7481	56.6371	66.073	298.933	140.618	287.89	290.283	318.801	292.873	311.641	315.217	143.397	143.423	140.618	153.03	160.956	156.774	149.349	149.568	155.994
21.5	208.874	180.851	216.066	202.738	236.954	204.856	223.358	245.992	135.185	169.611	76.2899	151.17	197.864	185.112	203.97	106.267	52.996	56.3158	64.1129	66.4361	64.5188	64.9723	58.8307	64.8781	62.7734	160.182	60.6757	69.1243	69.0338	73.5392	61.1259	62.8105	298.298	141.88	293.283	286.388	320.422	292.836	314.03	310.667	142.226	146.465	141.88	155.351	154.195	155.046	144.128	155.302	157.362
21.75	205.797	182.642	217.305	201.685	233.725	203.961	221.618	252.287	132.148	166.191	74.4504	156.178	192.514	183.1	206.038	104.692	55.2857	58.3421	62.6422	64.4167	65.8346	63.761	60.3453	62.11	63.0143	159.254	59.5206	69.2013	70.6257	67.4537	58.0439	67.1931	294.667	141.58	289.763	289.18	319.199	292.083	313.015	309.907	144.426	150.973	141.58	154.44	158.075	153.877	145.689	154.889	161.977
22	206.961	183.724	215.689	203.14	226.238	210.279	218.431	255.521	130.853	163.843	75.7834	158.865	194.487	188.722	202.092	107.941	55.1747	54.4195	64.246	68.3388	63.3908	67.4303	63.7018	66.061	68.6788	159.523	62.5956	66.8183	68.1957	67.7239	62.83	64.1089	299.544	140.882	290.554	288.451	318.016	292.403	309.101	311.781	143.922	145.182	140.882	157.412	160.59	153.882	144.828	149.214	159.972
22.25	210.548	181.653	222.149	199.537	230.108	205.946	218.371	252.147	134.53	162.158	77.1309	152.605	193.333	188.581	204.496	105.441	59.4311	55.9329	64.5563	69.0629	66.6458	65.5675	66.3447	66.8023	65.4521	156.484	56.8645	70.5495	71.5201	70.7037	59.8269	65.5234	297.753	144.202	290.772	288.156	319.424	292.567	310.228	315.527	144.228	147.585	144.202	158.064	164.475	154.064	146.293	149.746	160.301
22.5	203.231	190.939	211.421	200.061	235.89	205.866	221.295	261.179	136.654	161.031	78.645	163.172	191.223	188.341	200.772	106.956	59.3683	52.9963	64.1088	66.0687	68.1069	69.173	62.3361	59.747	63.9262	160.749	62.0648	68.529	72.0137	72.1558	60.4604	62.7066	299.654	140.4	298.081	292.024	316.744	292.101	314.624	311.805	142.042	148.555	140.4	154.472	160.354	153.442	146.8	153.79	154.657
22.75	211.946	188.86	222.42	198.417	228.183	208.83	219.434	259.825	134.714	164.554	80.2529	156.503	195.918	188.176	197.504	107.446	58.2438	55.489	62.1517	62.5544	65.6153	64.6119	66.3471	63.979	63.9974	152.603	60.5537	67.3341	75.2556	69.8418	56.9198	65.4484	296.855	141.245	295.62	287.662	315.45	292.404	311.998	313.776	142.084	152.061	141.245	156.211	158.659	153.42	148.369	150.117	154.551
23	218.936	187.298	226.449	203.522	230.971	208.833	221.45	261.634	135.124	160.212	75.8576	155.539	195.332	190.035	202.515	108.648	55.9016	58.4413	64.9462	67.084	66.8516	66.6927	65.0071	62.0343	65.26	152.202	57.6207	69.7245	70.9518	68.9574	61.1511	65.5044	297.58	135.238	295.009	287.666	317.327	293.179	312.946	314.695	143.315	144.627	135.238	156.739	160.304	150.436	149.644	151.246	155.725
23.25	222.276	189.321	227.076	206.18	231.345	210.698	222.46	262.958	130.791	163.97	78.1134	154.119	194.827	191.836	201.478	105.902	59.286	55.7285	64.9719	67.2862	66.8401	68.703	64.1132	65.5796	66.3919	156.957	62.3336	69.0077	73.6446	67.9905	62.15	69.4666	297.954	139.844	299.153	286.976	317.279	290.874	314.175	314.42	146.368	148.375	139.844	157.727	159.417	151.955	148.248	150.707	160.449
23.5	225.06	192.258	227.473	203.763	231.313	212.622	220.899	265.921	131.697	162.224	74.5093	153.731	194.207	189.939	202.278	107.581	55.4523	59.1126	61.5227	64.1487	65.4366	71.8544	63.2712	67.2676	61.1089	154.984	62.3264	67.5595	70.2002	70.2627	58.6831	65.1701	299.115	139.311	296.362	291.28	318.452	289.986	314.954	313.902	144.31	145.79	139.311	156.95	158.658	150.553	153.579	150.971	155.791
23.75	224.005	192.387	229.181	205.236	230.019	210.512	221.517	271.936	132.783	166.56	75.8066	157.511	194.494	189.529	200.023	105.434	62.9135	58.8604	62.6346	67.2444	68.0493	66.9261	63.0763	61.7396	65.8805	154.156	61.3181	69.6436	72.879	67.3566	61.0586	65.7526	300.07	138.35	300.847	290.971	315.774	293.621	311.363	315.049	145.541	147.538	138.35	159.045	162.397	157.816	148.692	155.804	162.16
24	219.026	194.397	224.443	204.427	235.972	215.665	227.46	271.051	135.703	166.694	82.7305	156.435	194.405	191.481	200.721	107.142	56.7925	57.9534	66.5319	69.6749	65.9106	67.7775	65.6079	64.4657	66.303	162.024	61.5553	67.6539	74.985	70.2551	62.8677	65.4905	299.419	137.711	298.442	291.329	317.504	289.901	311.541	313.828	145.375	145.436	137.711	155.375	160.486	149.714	152.895	152.731	155.687
24.25	213.04	197.143	220.942	201.952	233.303	212.888	230.798	272.523	132.62	166.576	81.2695	163.156	194.503	189.65	198.676	106.023	53.9286	57.4599	66.0842	61.7802	64.7634	64.8096	65.6576	61.0522	63.4601	161.919	59.9348	67.2184	71.7551	72.302	62.1562	66.9851	293.926	140.83	298.896	289.732	316.132	291.743	315.126	311.934	145.473	143.875	140.83	160.274	161.348	154.865	147.127	151.911	155.929
24.5	215.956	204.567	218.795	201.27	234.202	214.937	231.405	270.617	133.116	164.179	81.1462	164.053	194.064	189.536	205.933	104.361	55.7453	58.1094	62.8892	66.8566	66.0543	68.8359	64.3493	63.7372	65.1639	154.906	62.7485	68.1389	66.7006	70.8373	57.7128	65.6982	298.947	141.046	298.485	289.138	318.086	291.543	312.889	313.569	142.286	146.9	141.046	153.65	159.388	154.918	148.909	153.017	155.679
24.75	213.771	199.847	220.968	202.899	234.86	213.963	230.812	271.66	132.113	166.365	77.8411	163.528	193.116	189.722	206.655	110.033	51.8512	55.1356	59.8152	69.452	66.9516	70.1901	65.5314	65.7277	64.8567	160.142	60.2767	64.8274	69.9409	67.1865	54.7623	64.494	298.344	137.652	299.336	290.238	317.224	291.871	311.7	309.935	138.615	146.229	137.652	151.771	159.668	154.733	146.672	155.264	157.647
25	215.188	197.934	216.99	202.765	233.356	215.696	228.532	271.925	133.404	163.708	81.5603	161.919	195.12	191.726	204.43	105.864	57.6776	54.2052	64.0076	66.5335	63.6314	70.0031	63.9794	64.319	65.8377	161.429	57.2088	66.9127	67.3566	72.5579	60.0409	65.7404	298.421	141.872	297.5	289.691	315.711	290.833	314.992	311.751	143.543	147.601	141.872	154.974	162.193	156.966	148.454	151.077	156.852
25.25	219.966	201.228	229.638	207.227	232.32	214.813	226.579	269.4	132.327	163.625	80.855	158.661	196.763	193.208	206.421	103.417	56.8885	58.6891	64.9955	66.0389	64.8675	67.058	61.0222	64.1764	65.1367	158.28	62.851	66.3593	68.8692	67.3165	63.6455	65.0219	296.072	136.448	298.691	285.877	316.611	292.057	311.716	312.733	145.794	147.587	136.448	154.971	160.3	154.989	146.642	150.818	156.616
25.5	222.602	200.896	228.573	202.92	240.973	217.043	223.232	272.614	131.404	164.466	79.5156	162.364	197.245	188.805	206.86	107.612	56.3021	55.7889	60.7327	64.271	63.7753	65.7154	61.8022	62.991	62.83	159.833	62.3527	65.0074	69.4752	67.7408	59.4307	65.9772	293.378	137.578	300.563	288.481	316.662	290.444	313.326	308.439	140.355	146.232	137.578	156.387	158.698	149.281	145.939	149.496	154.747
25.75	216.532	212.651	218.729	205.006	240.881	216.46	226.433	277.313	133.971	168.88	80.2362	164.787	195.243	189.909	202.861	107.614	56.106	58.585	64.0443	70.5833	68.7369	65.4577	68.0661	63.811	64.9997	165.548	60.9851	64.9768	70.5673	67.0883	59.9472	64.8299	296.116	139.156	301.182	289.062	318.449	288.882	316.851	311.79	143.689	143.833	139.156	155.647	158.794	153.081	147.514	152.784	155.25
26	213.305	212.272	221.209	201.94	236.868	220.97	227.719	279.351	136.944	167.513	77.6521	166.812	195.253	192.344	205.26	108.078	56.8155	60.1004	63.7285	67.9804	64.578	69.6997	63.698	62.679	66.3571	161.578	63.4285	70.558	67.7219	66.4583	58.4907	66.6288	299.394	139.438	303.348	290.405	319.213	291.152	315.73	309.744	140.595	145.717	139.438	156.365	158.288	155.51	147.926	150.991	153.785
26.25	202.857	211.182	217.456	199.5	245.353	212.875	233.372	279.407	135.865	168.027	79.9957	164.351	198.67	192.102	207.642	105.23	54.0551	58.8721	60.8625	66.4416	65.0278	70.3164	65.8639	64.1844	66.8769	165.6	62.3132	67.2519	67.2495	70.7918	56.5082	66.3084	295.385	141.88	304.117	290.697	320.13	288.778	317.422	307.637	145.478	144.957	141.88	154.758	161.252	156.351	151.971	153.977	151.939
26.5	221.155	210.991	230.337	207.279	242.233	217.341	231.376	274.334	132.857	163.431	80.201	161.903	196.504	191.799	205.258	109.045	60.1187	54.6511	61.04	69.4108	65.2493	66.8366	61.8712	63.1023	65.1375	155.945	63.8629	67.6287	69.8462	68.8781	63.2633	67.3831	295.081	139.399	302.136	287.536	320.178	287.504	312.933	308.717	145.085	147.496	139.399	156.247	161.15	154.028	149.524	150.607	156.451
26.75	218.443	215.767	227.331	206.941	242.105	217.747	232.026	278.03	137.723	163.379	83.3999	164.844	194.622	190.14	202.001	105.713	58.0084	58.3741	62.9025	65.6569	66.5028	69.3027	65.603	67.3223	66.112	156.805	61.1806	67.3918	71.0229	68.6793	61.1875	63.7668	295.405	142.137	304.558	291.758	313.725	292.96	318.643	308.099	141.15	143.684	142.137	156.361	158.644	153.641	148.748	152.688	154.597
27	207.229	221.524	217.268	204.225	241.631	214.419	232.921	275.061	135.471	168.87	81.8641	167.278	196.565	194.511	206.685	106.94	59.408	55.0164	62.8867	65.637	65.2613	65.1346	64.4662	65.9688	62.0166	167.304	60.5059	65.2264	71.369	66.9736	56.9564	65.2289	293.948	139.109	302.219	289.454	318.922	289.781	315.034	307.819	143.117	142.817	139.109	153.442	158.225	152.062	145.713	151.586	151.295
27.25	209.248	222.672	221.634	201.632	242.361	218.556	233.982	276.461	138.531	170.016	79.7021	167.893	197.371	193.82	202.216	105.732	55.6168	55.8334	63.3867	64.2988	65.266	65.8716	63.3765	63.3175	69.9407	167.387	60.1434	67.079	73.0797	67.15	58.5441	65.4938	295.419	139.034	301.523	288.904	317.485	288.605	315.424	305.265	141.595	143.365	139.034	151.914	162.09	158.053	150.013	150.702	154.625
27.5	199.269	227.142	221.401	202.889	241.596	215.585	231.238	274.829	137.472	173.554	78.5265	174.312	197.273	192.564	202.283	110.186	58.0941	59.0273	59.9973	68.1564	63.9322	66.0938	59.3191	64.9582	65.8316	169.375	61.8276	66.5699	69.523	69.1562	60.7375	70.0349	294.548	140.901	303.149	291.164	315.022	288.022	316.005	305.966	144.085	142.252	140.901	155.602	156.85	151.81	150.451	154.24	155.878
27.75	211.489	230.864	225.33	206.476	248.301	220.142	238.772	278.866	134.729	173.457	80.493	172.703	197.636	193.44	205.64	106.75	59.2406	55.9467	62.9178	64.2513	63.3835	65.5035	68.2411	62.7504	64.2484	163.489	61.0318	66.6835	70.7551	68.4837	61.6334	66.3076	291.888	135.713	301.401	290.282	318.541	289.473	318.038	303.912	142.779	141.19	135.713	149.895	161.287	155.79	151.755	153.765	155.69
28	210.515	229.744	231.711	207.65	246.419	223.799	232.942	278.388	135.89	170.288	79.4011	165.726	196.409	196.848	205.881	109.346	56.7995	58.8739	61.8117	64.5029	69.0359	65.7756	63.1403	61.2406	64.9899	158.8	60.8447	65.7772	71.4637	72.3565	62.3626	66.3007	292.345	141.728	302.93	289.13	319.128	288	316.486	303.077	144.699	146.532	141.728	156.214	160.493	154.357	150.091	151.721	155.433
28.25	207.384	230.777	229.557	210.284	249.127	222.503	233.374	276.641	138.838	171.124	82.4244	169.83	195.09	193.519	205.757	106.642	55.8486	58.3644	64.0928	67.1511	63.1498	64.349	68.5273	64.7262	66.992	168.341	62.4615	66.5133	67.4795	71.6645	59.6266	64.7832	296.592	137.952	303.844	287.636	315.157	291.842	316.531	304.585	141.836	146.289	137.952	155.064	158.904	152.869	147.674	155.073	153.764
28.5	207.042	235.844	229.014	214.94	249.998	221.123	238.576	279.248	135.879	167.373	83.7921	173.15	195.5	194.444	203.626	104.966	57.5059	57.7793	65.9221	66.52	67.9404	68.4402	65.4372	65.7161	63.6506	163.171	59.2364	64.924	73.3824	69.9143	61.9551	65.2144	291.661	139.831	304.089	288.69	318.967	287.403	315.106	302.342	143.435	146.361	139.831	156.992	159.789	154.38	156.462	151.452	153.345
28.75	206.193	234.488	229.636	213.211	249.034	221.923	238.178	276.397	135.93	168.22	81.9506	166.791	195.733	194.524	202.395	108.295	53.1552	56.4001	64.1935	64.0537	68.2911	66.6791	66.7357	69.5491	65.7124	164.027	59.9579	66.4759	70.4904	69.9654	55.5467	67.4578	294.11	141.887	303.324	290.405	316.689	287.016	316.404	301.142	145.284	144.148	141.887	153.262	158.04	155.402	145.521	151.716	153.398
29	202.784	237.342	226.297	217.641	249.284	224.909	237.622	273.639	139.912	167.407	83.2789	170.803	195.101	196.292	201.73	106.368	55.703	56.1135	64.5235	69.3727	65.252	70.3506	69.72	64.2834	65.2988	165.786	61.5369	65.4653	72.9891	71.1918	59.7089	65.5704	294.066	138.628	304.586	289.69	319.016	290.719	317.133	305.428	142.25	145.46	138.628	151.266	159.522	151.94	148.427	150.57	155.706
29.25	205.793	241.387	226.068	217.774	247.024	224.51	239.839	278.145	137.747	168.078	82.9897	167.496	198.421	199.184	206.14	110.262	55.39	58.6888	64.4045	61.902	67.7355	70.6692	65.3346	66.4499	63.3121	167.079	63.7887	64.6702	69.9774	69.5354	59.8443	66.4501	289.985	143.497	303.132	287.5	318.983	289.347	317.57	303.304	144.36	142.349	143.497	153.548	160.384	157.938	148.992	153.011	155.775
29.5	202.377	246.927	222.081	222.023	243.736	226.45	238.421	276.601	137.652	164.525	81.818	171.172	196.362	190.307	203.117	104.497	57.1061	56.5892	63.1266	69.7235	65.3368	66.6703	63.3938	63.7056	62.9196	169.222	59.1425	69.6761	72.3822	70.2242	61.8176	67.7368	293.482	144.483	303.301	290.183	319.208	288.122	315.716	301.038	142.278	139.973	144.483	152.048	158.09	154.376	147.68	146.755	153.967
29.75	198.322	247.348	228.341	221.068	245.307	222.563	242.526	270.478	137.218	168.004	83.5392	167.747	196.904	196.523	206.427	107.202	60.5084	59.1234	61.7283	69.8616	68.5819	70.5566	67.1605	63.7129	66.1032	170.878	60.4815	67.168	72.7951	72.4481	61.4068	63.5644	292.17	140.604	305.663	292.833	318.716	290.627	316.934	302.359	144.656	143.675	140.604	151.837	161.612	154.014	146.519	154.671	154.938
30	197.86	253.414	225.035	225.593	245.801	226.209	239.175	276.707	139.852	169.434	82.1461	169.743	195.242	195.582	204.173	105.781	54.4935	58.5262	66.0572	67.1952	66.0022	66.0483	65.5496	65.3399	67.147	168.146	60.4696	71.4067	70.3755	67.6135	63.7867	65.4121	292.478	135.115	302.144	287.231	320.74	288.359	319.49	301.049	140.98	142.268	135.115	151.318	156.902	152.443	145.335	149.656	154.277
30.25	211.66	257.418	229.983	223.278	251.052	226.253	238.212	274.454	138.062	167.65	83.379	171.434	196.172	195.264	205.979	109.339	58.8641	59.9919	59.9633	67.6057	65.3802	65.6846	68.4681	63.4029	65.6161	161.819	58.0525	68.9345	71.4066	70.823	60.3232	66.181	289.358	140.123	296.683	285.613	317.401	288.576	318.062	299.5	143.153	142.209	140.123	150.841	158.869	154.712	148.497	152.131	153.753
30.5	205.941	255.716	230.091	231.157	251.104	227.949	241.5	272.139	136.704	168.923	86.1642	177.658	196.554	195.012	208.359	105.426	58.9123	58.5157	63.5244	68.2218	67.6876	68.4651	67.2495	64.9182	68.604	169.008	62.3859	67.772	71.2631	70.7037	59.0578	67.7673	291.209	141.09	304.802	287.84	318.502	288.727	317.733	297.922	141.583	142.388	141.09	153.903	160.726	153.999	146.862	150.29	156.746
30.75	201.913	259.476	231.637	227.425	253.445	228.817	240.821	271.264	140.158	168.093	80.9815	176.74	197.451	199.114	208.421	100.903	54.7263	55.8277	59.895	68.1685	65.8772	67.3422	64.9956	60.9311	67.6794	167.484	59.7695	67.994	72.3304	65.2309	58.1507	64.4591	294.795	139.291	305.352	291.378	316.947	285.005	316.715	296.255	143.155	142.308	139.291	151.921	159.834	155.34	147.758	149.667	156.469
31	200.59	261.095	228.158	230.26	249.69	230.841	239.675	270.588	137.53	170.136	78.5231	175.661	195.981	195.682	210.43	106.495	57.3777	58.6895	60.4975	66.5032	67.4551	69.6361	69.0157	68.1569	65.7377	167.797	57.3544	67.4349	68.195	70.8921	62.8497	71.3373	291.663	140	302.139	287.161	319.303	287.134	316.476	297.707	139.111	142.037	140	153.846	154.349	153.633	147.328	147.755	156.141
31.25	200.527	257.895	230.837	233.301	252.893	229.551	240.666	266.287	137.549	167.344	80.7133	179.739	196.485	196.991	210.6	106.035	56.3488	58.3787	62.8624	67.6667	64.3137	68.3937	67.0367	64.0934	67.492	170.615	56.8212	67.0579	72.2412	68.0134	63.4074	67.2339	293.144	137.756	302.39	289.672	319.224	288.51	317.644	298.016	140.635	140.452	137.756	151.949	158.261	154.211	148.081	150.555	155.028
31.5	199.663	261.565	226.594	233.458	250.272	231.854	243.314	267.247	138.203	170.3	80.3538	178.852	197.866	195.977	210.96	110.375	56.4157	56.9717	60.1134	70.0749	64.4864	67.9456	63.8329	67.787	67.9637	173.307	61.0319	65.651	68.7447	71.6241	64.7079	69.7297	291.842	137.137	300.896	287.296	319.731	286.282	317.314	295.853	143.729	141.207	137.137	151.088	159.056	154.111	147.72	152.356	156.987
31.75	202.491	261.904	229.63	237.029	256.477	226.862	246.578	268.368	136.941	168.11	80.9398	178.691	198.536	195.625	211.694	109.768	57.2244	60.2262	66.4221	70.7755	66.2478	68.8732	65.6307	63.9586	67.0906	171.249	57.592	71.6559	69.2687	70.2482	57.9656	66.8373	291.028	139.647	300.043	288.62	319.646	288.361	320.257	297.035	143.006	145.883	139.647	152.996	157.302	155.812	150.483	148.766	156.1
32	209.288	264.374	232.384	240.271	253.432	229.528	246.621	261.6	137.386	169.04	83.0798	179.371	196.255	196.065	207.364	110.797	55.5257	57.0586	60.4315	66.3733	64.4002	66.2122	64.2156	62.7347	67.1022	172.658	63.4836	65.479	71.2963	69.9632	59.2925	63.2615	288.817	140.685	298.081	286.324	316.771	285.273	318.376	296.361	143.855	143.388	140.685	150.346	153.328	154.431	149.157	150.445	155.037
32.25	200.423	261.889	238.875	237.573	251.403	227.079	248.834	261.837	136.193	168.77	82.6634	170.561	193.917	196.362	206.062	102.853	60.6031	62.3429	61.8988	68.2426	63.0815	68.2555	68.1481	66.2725	62.1639	169.111	62.0292	63.4417	66.5863	68.1199	58.0362	67.6518	288.327	139.372	303.92	286.473	316.714	284.385	315.196	295.567	141.106	142.423	139.372	151.715	153.835	153.304	149.718	149.942	156.987
32.5	203.314	263.597	239.73	240.077	251.686	227.987	249.381	259.677	135.662	168.964	83.4579	168.709	196.672	201.498	211.798	101.957	57.2897	61.7467	63.9469	64.908	63.0305	67.9317	67.65	66.2288	64.6782	164.628	60.5217	66.3301	71.1562	70.5878	61.7678	66.2078	288.696	139.574	304.375	287.522	314.934	287.717	317.762	295.154	139.695	146.453	139.574	153.51	158.002	153.686	150.165	150.316	152.16
32.75	207.898	266.019	246.565	245.676	254.439	229.936	244.764	259.627	134.103	166.217	84.9743	169.497	197.369	193.822	210.082	107.109	58.4143	57.886	60.4542	68.7292	68.5273	69.3706	63.8974	63.3463	66.6113	167.121	65.7233	72.6371	71.2614	68.5435	63.6392	66.1877	288.465	141.805	305.403	288.138	316.104	287.902	319.53	292.565	142.577	141.244	141.805	151.762	155.847	158.325	146.466	151.437	156.931
33	198.056	267.034	239.4	245.522	256.552	228.954	249.894	260.836	137.312	167.99	80.3765	175.181	194.245	192.736	206.301	107.639	55.9621	58.7302	65.8262	66.731	68.8621	69.3115	65.1268	65.3678	69.7171	169.361	60.6104	68.633	65.9993	71.6327	58.7008	67.126	292.342	137.957	301.907	287.596	316.486	284.46	318.956	292.955	138.622	142.836	137.957	153.423	153.593	152.593	142.371	146.147	155.077
33.25	206.95	269.851	230.342	245.717	258.014	232.226	242.256	254.222	137.383	168.556	86.8259	179.086	198.74	197.767	204.749	107.814	57.2798	56.8065	63.7074	70.6777	60.3776	64.8293	69.1135	61.8841	67.5339	172.13	61.3711	66.4141	68.8229	73.9548	62.0281	64.3813	289.312	139.528	302.23	288.064	315.888	288.492	318.039	290.541	141.31	141.082	139.528	149.429	157.455	154.153	148.845	149.743	155.332
33.5	209.635	269.7	236.236	247.777	259.294	230.442	252.015	258.323	134.45	166.306	82.4968	176.342	194.261	197.339	204.096	103.38	56.0714	59.6188	65.1765	63.6109	64.334	67.5623	64.4687	65.4961	61.9577	169.77	58.9256	67.9588	68.1276	72.0578	57.9361	65.6254	289.733	137.07	301.238	285.146	318.438	287.854	314.758	289.478	136.209	138.774	137.07	151.775	155.019	153.503	146.605	148.631	155.284
33.75	202.39	271.979	241.076	252.397	253.17	234.268	250.74	251.835	136.256	167.068	80.4034	176.969	197.544	200.691	206.529	105.76	53.2898	57.8607	66.2458	68.9891	69.3707	68.0886	66.4895	65.6501	67.3376	168.021	58.6862	68.0091	72.7443	70.0946	58.4493	67.6155	288.079	136.825	306.325	289.491	317.33	286.234	316.071	289.049	144.207	142.244	136.825	151.254	152.335	153.263	151.606	149.358	159.063
34	197.854	271.3	241.848	249.32	253.089	235.065	250.472	252.743	137.176	169.514	81.3814	175.787	195.531	194.343	211.253	105.293	58.3651	59.922	63.1254	66.9319	66.6262	66.6529	64.1802	63.5145	61.8588	171.469	58.247	65.8305	72.7847	70.6151	56.8594	64.6801	290.808	139.131	303.776	287.009	318.613	287.193	315.388	288.294	140.753	142.347	139.131	145.755	153.778	154.683	146.905	148.169	154.947
34.25	204.248	269.923	242.505	250.602	245.541	234.609	250.448	254.932	137.362	169.312	81.7564	180.177	197.892	199.294	212.775	109.433	55.4059	59.586	63.0781	66.6827	63.539	68.2152	67.894	62.2491	69.5011	170.794	60.5993	71.5572	70.2484	70.2122	61.421	68.2819	287.682	138.707	303.916	288.135	316.293	288.129	316.514	288.193	140.022	142.667	138.707	152.422	159.348	154.284	144.774	153.04	159.635
34.5	202.334	272.346	243.084	253.571	248.754	232.013	251.714	252.627	134.127	168.984	84.1242	177.874	196.071	197.309	212.756	105.7	56.57	58.9376	59.1518	64.7687	68.0844	63.2625	63.1709	62.9179	65.4137	169.796	57.4879	63.022	69.8144	67.4204	60.5149	63.8066	287.76	139.54	303.577	285.761	317.832	284.971	312.745	285.462	140.328	144.833	139.54	150.014	155.709	155.983	146.76	150.558	157.594
34.75	211.86	278.738	235.65	255.941	256.202	238.976	249.399	254.888	133.637	168.872	82.8618	179.432	199.316	199.693	210.296	106.862	56.1393	57.4834	67.4162	68.4018	66.4021	67.4247	65.534	66.7434	65.7105	164.786	61.5327	67.9414	72.6792	67.6879	57.0349	63.9244	290.274	139.028	298.298	285.699	315.029	288.446	314.576	286.224	145.289	146.227	139.028	151.802	155.648	157.767	146.77	152.936	157.753
35	203.067	273.183	238.501	256.252	254.288	241.244	249.614	250.222	139.393	168.832	83.8297	181.037	194.954	200.434	211.122	109.962	58.9189	56.9796	64.818	68.3385	64.5868	70.1197	66.6701	63.2843	70.5044	171.499	61.6164	66.465	70.6391	70.1516	61.7175	65.7249	288.143	135.561	304.623	286.735	314.802	288.241	311.609	288.204	138.99	145.178	135.561	154.689	155.919	150.78	147.04	152.538	157.619
35.25	207.265	274.274	235.38	257.668	245.493	239.259	245.826	251.549	134.07	164.608	81.16	184.498	195.918	195.054	211.247	107.872	57.1795	58.8744	63.261	65.9466	62.5876	68.1632	60.4828	66.2244	64.093	169.445	60.2717	71.4157	71.6781	70.248	60.0434	69.2266	291.089	136.571	301.513	288.118	316.571	285.55	311.342	286.208	141.385	141.895	136.571	146.906	152.22	154.253	146.18	149.052	161.271
35.5	209.794	278.758	230.589	262.167	257.795	240.514	250.782	251.964	137.768	165.491	82.7236	181.677	195.999	195.497	211.712	108.651	57.9555	59.7977	60.4178	69.0445	65.252	68.9038	64.1408	65.3641	66.2783	175.264	64.2562	68.9101	71.6917	72.468	61.9705	66.9303	290.669	135.504	301.585	285.899	317.932	289.414	313.39	288.431	141.549	152.507	135.504	149.153	156.467	151.72	144.279	150.948	156.431
35.75	203.371	276.5	235.371	258.729	252.029	242.175	251	252.966	136.522	167.077	86.6335	180.36	196.07	199.367	213.228	109.114	60.763	57.411	65.0567	71.5307	63.5426	67.6624	61.278	64.7542	66.2522	176.741	59.4093	66.872	69.0739	72.5511	61.3654	67.8752	287.63	139.21	302.022	287.039	318.298	286.904	313.5	287.351	140.196	142.95	139.21	151.107	156.908	151.645	144.369	149.531	152.903
36	212.968	277.343	227.293	257.66	250.935	243.919	246.794	253.117	137.746	165.707	82.8909	184.094	196.953	196.069	217.728	105.531	53.8025	58.7739	62.1601	67.1482	63.7207	70.312	66.1304	61.9138	63.0752	176.684	59.5224	68.1689	69.8545	66.5318	59.6285	64.9013	285.858	135.753	299.684	287.524	318.499	284.866	314.71	286.242	139.029	145.799	135.753	144.304	155.511	155.416	143.047	153.272	160.539
36.25	204.983	273.159	241.011	260.108	248.206	243.59	250.708	252.932	138.23	168.345	80.1825	178.924	196.247	196.905	211.55	110.67	56.538	55.9695	63.3614	68.2532	63.2294	67.603	64.4574	63.7654	67.1572	174.955	63.0189	70.0901	68.1595	68.217	60.8417	67.5837	286.919	134.107	302.722	285.149	318.5	283.064	314.337	284.107	138.733	147.219	134.107	148.019	157.467	152.105	145.207	150.164	154.704
36.5	204.628	277.762	231.822	265.05	247.794	245.377	249.817	252.644	138.712	167.659	83.7039	184.554	196.995	201.588	212.831	110.408	58.6976	58.2222	62.6778	70.9371	66.2123	68.6779	67.2916	64.058	67.4416	177.795	63.096	70.8001	72.9205	71.7505	65.2723	63.2894	289.828	135.333	300.85	287.417	320.525	283.809	313.748	286.807	140.422	149.091	135.333	152.72	154.837	155.287	147.769	148.398	159.093
36.75	212.26	280.883	227.593	266.254	247.536	248.554	252.457	251.4	134.528	166.06	81.8282	182.744	194.814	201.959	211.963	108.416	57.2166	58.3824	62.603	67.0273	65.9042	68.578	61.8883	63.8086	63.6698	174.923	59.0501	68.561	66.322	68.4547	58.6693	66.2455	287.608	139.752	297.623	285.23	318.88	279.652	313.482	286.162	140.584	146.227	139.752	150.081	156.066	153.018	144.417	148.319	160.754
37	209.879	277.413	235.019	263.969	246.906	246.665	251.979	252.138	136.047	170.98	85.256	178.696	195.396	200.474	211.55	108.303	55.7436	59.7767	65.8335	67.901	66.7054	65.3486	66.7948	62.8038	63.6619	176.409	59.1078	67.0415	69.7972	69.7648	56.5288	64.149	286.739	136.496	301.958	285.174	318.387	284.405	313.843	284.393	135.556	146.054	136.496	143.695	152.677	149.339	147.068	149.675	154.732
37.25	213.949	279.983	232.278	266.975	246.915	248.874	251.522	252.843	139.636	166.123	85.3511	179.466	196.445	202.437	211.472	104.967	51.6295	62.9565	64.4824	71.7008	66.9707	71.5195	63.1	64.4651	66.4334	175.06	59.2374	72.1678	72.9726	69.6897	56.0704	66.8704	284.906	135.307	300.588	285.635	318.529	283.857	311.274	282.541	142.513	145.837	135.307	148.07	156.831	152.04	149.672	146.085	158.262
37.5	214.973	279.634	239.889	260.768	249.978	249.131	250.51	254.924	134.471	166.071	81.8797	171.427	197.421	199.615	208.875	100.544	59.3941	57.4194	62.0429	65.5049	61.895	73.6625	60.7266	66.6442	65.7572	172.824	63.2882	65.8244	69.73	73.4263	61.6603	66.3469	282.835	137.4	302.91	280.985	316.775	279.135	316.737	285.042	139.319	147.625	137.4	147.524	153.684	154.278	149.489	151.886	157.205
37.75	213.603	281.134	238.48	264.111	246.866	250.423	248.23	256.678	131.965	167.136	84.0421	173.341	197.682	200.743	215.298	104.284	59.7668	59.3012	60.8622	66.4939	63.9677	69.6536	62.3591	65.6333	67.8552	168.925	58.9561	69.2853	70.1091	71.9586	60.4856	63.3299	286.229	136.656	302.454	283.147	320.276	278.153	318.141	280.561	137.334	147.53	136.656	145.41	153.848	157.793	150.555	151.82	159.631
38	210.354	280.683	236.953	267.51	242.452	247.322	256.226	251.551	131.631	162.466	84.1394	170.707	196.583	198.636	211.238	109.262	58.8733	60.8111	64.8368	65.1936	68.3002	68.7682	62.8707	67.32	68.838	172.929	62.7089	70.1026	76.3407	68.9487	56.0709	69.3541	285.077	138.569	301.415	281.324	316.636	280.541	311.487	279.866	142.704	144.465	138.569	150.457	153.629	152.752	144.865	148.811	163.842
38.25	212.406	286.096	244.591	268.54	241.877	247.766	257.258	249.733	139.754	165.754	83.2651	171.422	192.87	203.548	214.679	107.975	58.8959	56.2046	68.9265	64.8523	68.2495	71.1298	66.6034	63.7043	65.8264	175.59	59.987	72.0213	71.1579	71.7953	60.6138	68.0052	283.317	133.205	306.587	284.301	317.275	281.253	311.759	279.851	137.344	144.931	133.205	148.437	156.369	152.952	147.032	148.03	159.047
38.5	216.81	282.697	250.782	264.893	240.698	249.217	252.389	251.998	133.259	163.107	81.2996	175.228	194.161	201.453	208.43	106.175	59.488	59.2839	61.6896	68.2158	65.6205	68.8841	63.5705	63.5174	65.8191	169.789	60.8543	72.921	73.7231	70.5452	60.5732	67.7774	282.443	137.499	308.5	282.742	318.598	279.378	311.472	278.266	140.719	144.097	137.499	148.76	153.101	151.965	147.33	150.279	160.972
38.75	207.825	282.322	242.947	268.375	245.869	249.342	255.347	252.954	137.753	167.175	85.4658	178.059	196.15	199.9	212.938	105.946	56.9512	60.8188	64.7828	69.3086	66.8365	68.8619	64.3614	65.0886	67.7301	175.863	56.446	72.5746	72.6107	69.4514	62.7727	66.5134	283.744	140.546	303.016	286.352	315.19	278.566	313.748	281.704	139.935	148.269	140.546	147.488	154.376	150.678	148.549	149.507	162.026
39	215.182	282.921	247.81	266.109	241.891	247.696	252.294	250.455	131.448	164.391	82.657	177.303	193.41	200.649	209.29	108.264	54.5782	56.4638	64.3692	67.0422	66.2927	68.3893	63.5786	65.9713	66.3863	169.482	59.7532	71.6918	73.7342	72.9239	58.7136	64.2218	281.274	135.941	307.09	280.458	316.79	282.269	311.521	280.999	136.46	148.976	135.941	150.987	154.125	154.235	148.072	148.413	162.997
39.25	206.743	282.767	236.058	272.036	254.737	254.692	253.363	257.316	136.863	169.642	87.8028	182.386	197.29	198.248	217.388	108.933	61.4992	62.1007	65.305	67.2412	68.2642	70.0056	67.5016	63.7962	67.1589	175.731	58.0946	68.4051	69.273	70.9253	62.2655	67.7996	286.727	139.616	305.332	284.366	319.984	275.827	319.028	286.644	143.965	145.661	139.616	151.049	158.145	152.338	152.936	147.903	158.682
39.5	196.924	282.351	229.816	274.709	246.192	252.16	258.417	254.646	137.197	169.581	83.9959	184.61	197.082	201.036	211.236	109.342	58.8751	60.0043	65.8969	69.8529	64.4439	70.1426	63.6713	61.3444	67.3756	183.325	58.8927	67.8336	67.9943	69.2291	60.8077	62.6562	287.947	134.726	302.843	286.653	318.588	277.287	310.556	280.65	140.508	144.267	134.726	146.447	153.256	149.461	144.548	147.929	158.927
39.75	200.556	281.44	236.603	267.912	250.985	255.553	255.157	252.506	133.957	166.778	83.9241	180.944	192.803	196.347	209.077	107.968	58.083	61.4523	63.2772	65.6939	67.9429	70.5774	61.4307	63.2191	65.5288	178.951	57.5435	68.6651	73.0419	67.3743	61.1102	69.2306	283.452	132.72	305.643	285.617	319.402	276.831	313.828	278.95	140.67	147.85	132.72	144.924	155.497	154.04	146.875	149.814	158.855
40	190.888	281.275	234.201	268.341	255.307	251.465	257.402	253.429	140.514	165.872	88.5261	185.258	193.138	197.988	207.456	108.427	57.3911	58.7611	61.1605	65.0316	66.6655	68.5152	65.3153	63.8206	68.4548	180.635	60.3011	72.2104	68.1624	69.8712	57.6077	64.4918	284.519	136.643	301.548	284.356	316.706	276.331	310.042	278.051	140.661	146.367	136.643	149.512	155.465	153.57	146.76	149.113	159.623
40.25	206.565	286.517	244.354	272.982	262.636	253.21	254.232	254.039	132.131	166.398	83.0402	177.184	190.937	199.947	209.499	105.261	58.8221	59.9576	64.7088	65.9967	65.0107	68.7682	66.6518	66.2129	66.8577	177.609	59.7528	70.6192	73.4972	72.8787	62.6069	67.5387	281.801	136.44	305.862	277.599	316.022	274.501	309.26	279.164	141.881	146.249	136.44	149.912	153.028	152.094	144.861	148.193	157.791
40.5	194.615	283.404	235.748	272.027	262.012	255.126	255.362	249.683	136.181	167.895	84.9077	187.84	192.396	202.488	208.927	106.674	57.2153	61.7429	66.5558	68.7453	63.0556	72.2853	64.572	67.8516	65.2418	181.905	59.205	72.0485	71.473	70.5247	58.3225	64.8312	285.6	133.163	301.842	285.205	316.709	275.788	311.713	279.787	141.018	144.308	133.163	145.28	151.683	152.603	147.646	146.958	156.25
40.75	198.128	283.499	241.762	271.277	261.7	259.878	260.312	254.602	138.478	170.391	86.927	184.974	193.515	200.063	205.962	106.379	57.4023	57.4093	67.7809	69.3426	69.5032	66.4791	64.3441	66.308	65.1395	179.649	59.7741	69.0641	68.3194	69.6251	58.601	62.3059	283.181	139.725	305.471	283.706	315.793	274.42	311.422	280.039	138.897	146.679	139.725	145.486	151.641	151.498	146.694	150.327	159.137
41	201.591	281.954	241.845	269.266	257.901	256.881	258.639	253.083	139.738	176.038	88.6915	185.399	193.088	203.434	207.617	109.682	52.1758	60.1757	62.6443	72.817	66.4595	71.8736	63.984	64.2671	64.7254	181.792	59.7125	71.1954	72.5937	70.7173	58.8837	68.7869	283.158	139.411	304.531	282.121	315.193	277.328	312.647	282.008	138.901	145.854	139.411	147.185	154.524	152.138	148.65	149.979	158.88
41.25	198.529	282.106	244.304	269.679	259.506	255.869	255.235	252.834	137.786	167.481	84.1163	185.576	190.501	200.714	210.274	104.876	56.2558	57.3298	62.1217	69.6272	67.3638	71.1916	61.3252	64.619	62.6081	177.169	58.3036	69.7732	70.0463	70.0578	61.6029	67.8282	280.295	135.422	305.411	278.473	320.175	274.521	312.103	278.996	137.335	143.027	135.422	140.996	146.784	147.308	143.474	145.255	155.823
41.5	204.262	279.118	248.757	272.197	265.537	258.955	259.612	253.05	133.174	168.252	83.6477	185.727	197.669	201.199	207.712	104.596	62.6927	60.9775	60.8354	66.8961	64.8342	68.6877	63.8455	63.3077	68.2017	178.069	58.6914	72.3471	67.69	71.3064	58.6041	65.4864	280.39	136.988	306.857	280.302	319.35	273.514	316.853	283.37	142.644	142.252	136.988	147.024	154.957	155.769	151.752	149.701	156.264
41.75	207.993	282.87	254.539	271.986	253.402	261.921	255.697	252.437	130.684	164.13	87.6524	178.7	192.71	200.012	211.16	105.889	58.1937	57.3211	61.3923	64.8075	64.3326	66.354	63.5306	64.0815	63.9535	172.554	59.0898	71.5476	67.2041	71.8865	60.6423	66.6947	278.126	136.515	304.985	277.288	317.521	275.5	307.577	278.292	134.875	142.317	136.515	145.972	150.124	147.927	145.14	147.677	155.45
42	202.155	279.358	245.246	271.257	250.714	259.361	253.726	249.468	137.413	167.77	80.273	185.549	191.44	199.058	209.264	105.701	58.2329	61.9263	60.3443	67.008	67.3416	68.9184	63.4451	64.8559	64.5752	181.076	60.8594	71.3931	69.52	70.1841	59.7679	65.6493	282.326	136.887	303.652	281.711	318.042	275.346	308.445	278.654	142.345	143.306	136.887	148.248	151.267	150.007	146.049	148.145	157.657
42.25	201.206	282.679	250.284	273.15	257.056	265.512	252.898	245.246	135.685	166.859	84.6502	180.411	193.056	198.384	210.819	103.352	60.4687	55.4226	67.0482	70.306	68.3301	70.479	60.6293	64.3505	66.9999	179.223	58.8707	71.2168	67.9454	69.9342	64.382	65.5621	279.078	135.488	303.737	279.955	318.343	273.118	315.586	279.638	138.165	147.234	135.488	142.72	155.214	152.709	149.788	151.211	158.822
42.5	196.713	277.364	246.02	271.807	254.621	261.738	256.119	244.957	135.543	166.736	83.5745	187.535	192.269	201.205	213.176	104.504	52.5564	63.0363	66.7266	68.2152	66.5138	65.1544	66.1729	65.0811	64.7195	179.288	61.0131	71.0105	66.1612	63.1355	62.3546	69.8113	276.125	135.362	304.668	277.326	317.173	270.889	309.869	283.017	138.907	144.009	135.362	143.611	147.642	147.179	142.039	149.398	160.139
42.75	209.501	279.263	253.313	272.497	252.743	260.006	252.64	248.889	131.885	168.939	87.0083	181.56	194.43	202.412	209.63	105.646	53.8387	60.7828	64.3724	68.8425	69.6304	65.5218	68.4673	64.9939	69.3003	179.349	61.48	72.6461	70.8063	67.8805	63.9082	66.8546	278.167	135.551	305.33	277.133	315.452	273.957	310.396	280.271	137.26	142.456	135.551	144.992	150.619	150.209	148.028	151.09	158.429
43	192.539	280.238	239.338	273.48	242.014	260.485	252.155	243.134	137.789	168.552	88.9182	185.316	190.002	197.988	207.169	104.811	57.332	61.9644	63.2642	69.5074	65.2352	67.7176	62.7207	65.4994	68.9169	179.686	58.3952	69.1472	69.7926	67.2421	60.9811	63.1907	280.182	134.906	300.764	282.087	317.903	275.241	313.94	279.387	139.818	144.238	134.906	144.32	151.576	155.532	141.696	150.295	157.294
43.25	193.384	281.031	240.292	278.323	253.677	268.333	253.027	239.377	136.724	167.119	87.9177	186.187	197.015	203.165	212.041	102.952	56.5944	63.1253	61.6163	71.5255	67.8443	67.6433	63.9676	62.2411	63.557	183.589	60.796	71.8181	66.2292	72.802	65.194	64.9484	283.608	134.23	303.249	281.05	319.28	273.586	317.128	281.39	135.281	149.915	134.23	147.165	153.131	154.213	148.524	155.581	156.372
43.5	192.938	279.567	237.759	274.473	236.912	262.981	251.159	244.522	136.616	165.055	87.9162	184.889	188.263	203.41	209.746	108.848	55.7453	58.3216	66.3407	64.0224	66.3664	66.0624	65.206	65.8571	62.4157	183.726	59.6358	70.0568	70.2018	70.3142	63.15	62.2409	281.434	137.675	302.993	282.274	318.013	270.438	307.783	277.743	142.497	147.912	137.675	145.091	152.221	149.699	145.902	148.623	157.479
43.75	192.907	280.823	235.367	276.087	239.575	265.054	251.8	241.136	139.434	167.106	84.4488	184.078	189.704	200.772	209.853	108.29	58.5859	56.35	65.1641	71.2337	63.5416	67.284	62.7558	66.5489	70.2156	183.543	61.3531	70.7909	69.5177	68.6024	60.7194	64.0446	281.367	134.703	304.817	282.026	317.987	272.558	311.255	277.014	138.381	142.192	134.703	149.625	151.329	145.485	148.118	150.794	157.764
44	197.126	282.941	245.425	274.101	241.161	264.185	249.198	239.977	136.708	167.129	81.9462	182.089	187.84	202.67	207.299	105.086	58.5453	60.0274	64.1411	68.1505	66.0694	68.5394	63.6777	66.8878	68.7121	180.47	60.9085	71.7459	72.349	68.6454	62.914	67.2693	276.113	131.139	304.552	277.669	315.638	275.218	309.157	277.355	138.987	143.72	131.139	149.339	151.786	150.491	149.93	149.699	159.489
44.25	200.58	280.08	250.682	274.283	245.008	260.971	249.078	238.937	139.562	164.849	82.4942	177.96	191.117	199.409	207.131	105.933	56.7224	63.8827	69.2351	65.8407	64.2116	69.6941	64.6783	64.7542	67.3425	180.525	61.8712	72.0754	72.2105	72.7206	59.025	64.3721	280.951	136.294	303.425	278.242	319.473	270.263	312.746	275.668	137.521	142.061	136.294	145.236	150.506	149.494	148.118	145.812	160.571
44.5	197.15	282.775	249.266	276.166	239.114	262.289	247.034	235.894	134.813	168.694	81.6946	181.252	188.383	197.392	209.437	106.832	55.3024	57.8539	64.8791	67.2384	63.7098	66.3919	68.264	64.9014	66.7309	180.899	59.9394	70.6752	69.5177	66.0202	63.9065	67.3511	276.303	137.43	303.289	278	315.737	269.033	306.415	276.346	137.962	146.099	137.43	147.053	150.464	147.884	146.14	146.704	158.484
44.75	200.939	280.27	244.455	275.314	240.309	264.042	248.177	236.17	134.572	165.309	84.0454	183.108	188.265	201.559	212.116	104.123	56.8542	61.3571	62.8878	64.2796	67.3853	69.9198	61.3538	66.5145	67.4114	182.937	58.3148	77.5045	65.1171	67.7175	59.4581	64.302	279.037	136.467	302.605	279.628	315.825	273.314	309.486	278.851	137.183	141.767	136.467	143.577	148.744	150.227	143.379	150.245	161.081
45	206.325	282.648	249.438	274.513	245.87	265.253	250.139	234.899	134.628	165.385	81.5969	183.421	188.464	199.247	210.841	111.864	59.0186	60.3986	62.3093	66.8728	65.3897	71.0879	63.6571	63.1015	65.768	182.118	60.8621	72.9963	68.7732	69.9266	61.7702	66.5816	276.102	139.926	304.997	278.781	316.496	272.489	307.755	276.557	139.607	146.608	139.926	144.921	149.028	145.512	146.782	146.679	157.647
45.25	192.246	280.268	238.154	275.69	247.073	266.412	246.447	231.832	136.353	163.949	80.4928	182.469	187.601	197.861	209.305	110.014	55.6045	60.8007	65.1286	70.5567	67.4543	70.681	63.6532	64.2516	68.1785	182.213	56.9917	70.556	69.1341	67.79	62.2366	66.5352	277.107	138.365	301.45	278.401	315.166	271.93	310.52	279.443	138.841	143.71	138.365	149.256	150.679	147.689	142.414	150.081	161.965
45.5	198.529	278.507	245.668	275.501	247.268	267.727	249.13	226.716	136.693	165.012	83.7169	181.562	191.915	201.4	212.94	109.816	54.6774	59.9515	64.8536	69.8403	64.7632	67.5185	60.8289	65.5548	65.3066	182.221	57.7462	69.4095	67.7113	71.1616	61.2874	69.0949	278.541	137.891	300.025	274.527	314.678	270.841	309.499	277.886	136.806	142.719	137.891	146.806	144.877	150.059	142.891	149.193	156.101
45.75	192.492	284.234	236.449	275.058	247.055	271.269	248.106	227.9	141.753	164.551	87.5455	184.115	190.031	195.915	211.322	108.286	59.5412	60.6196	65.1139	69.6999	68.8849	67.492	65.3703	60.0703	69.5367	182.671	58.5749	69.6043	70.0013	70.8386	62.5434	63.891	279.185	134.766	301.608	278.627	315.991	272.677	311.33	278.755	138.225	139.385	134.766	146.727	151.654	149.855	143.66	148.886	160.538
46	201.693	279.108	238.598	273.948	246.527	268.961	243.01	233.95	136.835	167.124	88.7469	182.276	190.974	200.125	207.109	108.815	57.0361	59.5805	65.281	68.9075	67.7444	68.1723	63.1991	65.221	67.2028	186.486	58.722	71.4485	73.2642	68.1987	64.4785	67.8037	280.227	141.932	302.755	278.319	312.965	275.852	308.914	279.497	141.07	143.44	141.932	140.936	152.822	149.933	148.33	145.175	157.184
46.25	198.994	279.285	235.862	276.39	244.151	268.502	246.239	223.254	135.921	169.829	88.7939	182.755	190.857	197.034	207.99	107.858	58.1937	60.925	66.1868	65.8316	65.0909	64.049	65.6016	63.7599	64.6611	183.989	61.8187	67.7428	67.5216	71.8731	63.748	64.5801	279.995	134.391	302.985	279.49	316.533	273.269	311.259	277.696	138.773	142.125	134.391	146.634	146.994	147.645	142.805	148.436	157.096
46.5	196.855	277.103	235.741	276.034	247.365	273.243	251.306	225.879	136.694	164.295	86.2422	188.555	193.872	198.594	209.119	106.843	58.4684	61.2729	66.3491	66.4541	61.4713	67.0411	65.1839	60.7408	67.025	182.267	60.7483	73.2491	65.2661	65.1401	57.1592	65.4178	278.983	135.541	299.811	278.373	318.616	272.225	314.445	281.841	136.942	144.485	135.541	142.63	150.366	149.934	148.913	150.259	157.863
46.75	201.514	280.167	235.672	275.763	242.182	268.414	246.492	227.696	137.394	163.093	86.3504	182.473	191.08	199.849	207.51	106.524	58.3904	56.6273	64.7118	68.7982	63.0956	69.1955	63.0402	66.0253	65.6752	188.238	59.7225	68.4247	70.3534	67.9627	61.9961	66.0842	278.886	135.779	301.694	277.005	311.892	268.076	309.164	279.451	141.721	137.125	135.779	142.383	150.988	145.481	144.872	146.829	153.53
47	206.828	280.456	243.213	274.382	244.476	269.065	243.144	221.691	133.732	166.05	82.9999	181.46	187.765	199.036	207.682	107.226	58.9321	60.4282	64.1654	70.2818	63.204	68.7617	61.8741	62.2243	65.574	188.315	63.114	66.7586	68.6774	70.5203	59.4039	65.7188	276.851	136.933	302.882	276.955	314.884	268.714	307.627	276.5	139.097	139.774	136.933	141.04	145.978	147.883	142.412	148.584	158.964
47.25	207.56	278.014	248.6	276.043	248.711	272.464	243.88	223.942	135.877	161.024	87.9659	174.162	189.162	197.437	206.753	106	60.3361	61.5245	68.36	68.3415	63.7098	67.284	61.3468	63.3999	69.0658	184.111	57.7363	75.2109	70.3194	71.2835	61.6516	63.7807	278.47	135.464	304.294	274.067	312.296	271.638	312.432	278.533	136.343	141.848	135.464	148.428	146.752	148.908	142.674	145.276	157.201
47.5	200.005	281.606	238.051	275.382	251.85	275.738	253.713	213.638	135.558	163.991	86.9248	181.242	194.065	197.785	205.685	103.517	56.9181	58.6158	62.9897	69.5015	68.3901	70.782	64.5872	61.2247	65.6665	187.385	59.0934	76.806	68.5544	70.5744	56.801	61.0607	279.84	137.77	303.033	278.024	314.695	266.645	312.054	279.492	137.392	145.533	137.77	146.127	150.51	148.334	147.058	150.625	156.744
47.75	196.687	280.245	234.479	274.232	250.885	274.411	260.587	218.981	133.814	166.042	86.1875	183.131	191.089	198.991	207.906	105.114	57.4849	57.3438	65.4938	66.8739	67.1791	68.4946	64.4365	67.952	63.2441	187.624	61.4652	70.0622	68.6557	73.6173	61.775	67.1297	277.969	133.83	301.149	278.556	313.11	266.586	312.939	282.876	139.337	142.292	133.83	142.717	155.035	145.477	151.293	147.091	158.006
48	196.084	278.27	239.87	273.676	243.538	275.152	246.989	220.192	135.792	164.358	85.093	179.996	188.871	199.058	208.342	107.806	61.3522	59.8981	63.9223	66.2794	64.9203	68.2411	64.7262	62.104	65.1792	181.701	59.3763	72.4899	70.7482	73.6599	61.0493	62.6048	278.038	135.238	302.075	275.008	311.819	273.81	311.185	280.739	138.481	144.086	135.238	147.605	152.077	149.261	141.952	147.877	158.214
[truncated: 83 more columns]
